# Supplementary material for: Tyrosine phosphorylation of IRF3 by BLK facilitates its sufficient activation and innate antiviral response
Source: PLoS Pathog. 2023 Oct 23;19(10):e1011742. doi: 10.1371/journal.ppat.1011742 (PMC10621992; doi:10.1371/journal.ppat.1011742)
Supplement: S1 Data — (XLSX) [file ppat.1011742.s006.xlsx]

## Sheet: Fig 1A
IFN-b						ISRE
		Fold	Mean	SD				Fold	Mean	SD
MOCK	0 ng	0.892645	1.00005	0.151897		MOCK	0 ng	0.862767	1.00014	0.194273
		1.10746						1.13751
	10 ng	1.7237	1.66062	0.0892159			10 ng	2.69524	2.29187	0.570448
		1.59753						1.8885
	50 ng	3.23406	3.39065	0.221442			50 ng	3.24007	3.50237	0.370953
		3.54723						3.76468
SeV	0 ng	26.0804	24.062	2.85448		SeV	0 ng	16.801	17.7752	1.37784
		22.0435						18.7495
	10 ng	46.0613	47.7843	2.43663			10 ng	32.6283	32.8239	0.276665
		49.5073						33.0196
	50 ng	88.9368	91.9461	4.25581			50 ng	66.6188	65.2011	2.00497
		94.9554						63.7834

## Sheet: Fig 1B
		IFNB1			IFNL1			ISG56
		Fold	Mean	SD	Fold	Mean	SD	Fold	Mean	SD
Mock	Vec	1.14175	1.21371	0.101773	0.916624	1.00566	0.125918	0.951858	0.999806	0.0678082
		1.28568			1.0947			1.04775
	BLK	1.02744	0.841966	0.262297	1.53994	1.60594	0.0933456	1.33699	1.08883	0.350948
		0.656494			1.67195			0.840675
SeV	Vec	13.7097	12.2524	2.06093	5.04011	5.11285	0.102873	4.09433	4.01445	0.112963
		10.7951			5.18559			3.93458
	BLK	32.9372	31.2099	2.4428	11.5769	11.2734	0.429189	12.8399	13.2609	0.595454
		29.4826			10.9699			13.682
HSV-1	Vec	9.64142	8.72361	1.29798	4.71385	5.86106	1.6224	18.1869	20.0656	2.65683
		7.8058			7.00827			21.9442
	BLK	55.3335	47.0468	11.7192	17.2173	19.0095	2.53465	29.7716	31.6515	2.65856
		38.7601			20.8018			33.5313
EMCV	Vec	11.797	11.7264	0.0999363	10432	11204.3	1092.15	2276.88	2300.49	33.396
		11.6557			11976.6			2324.11
	BLK	109.393	111.713	3.28032	109546	116914	10419.4	10749.7	11040.3	410.937
		114.033			124282			11330.9

## Sheet: Fig 1C
SeV		IFNB1			IFNL1			ISG56
		Fold	Mean	SD	Fold	Mean	SD	Fold	Mean	SD
0	Con	1.00066	1.00066	0.000212132	1.0175	0.999896	0.0248893	0.961615	1.00114	0.0558994
		1.00036			0.982296			1.04067
	BLK-KO	1.12543	1.1643	0.0549703	0.924985	0.956932	0.0451799	2.16557	2.16388	0.00238837
		1.20317			0.988879			2.1622
6	Con	112.609	111.106	2.12572	5.82126	8.8158	4.23491	1622.15	1586.67	50.176
		109.603			11.8103			1551.19
	BLK-KO	16.0855	14.1738	2.70361	1.27707	1.25666	0.0288652	565.468	522.672	60.522
		12.2621			1.23625			479.877
12	Con	157.574	161.769	5.93274	157.131	154.295	4.01124	2090.01	2012.82	109.159
		165.964			151.458			1935.64
	BLK-KO	42.8084	41.0337	2.50991	52.251	52.7836	0.753123	761.454	712.082	69.8223
		39.2589			53.3161			662.71
VSV		IFNB1			IFNL1			ISG56
		Fold	Mean	SD	Fold	Mean	SD	Fold	Mean	SD
0	Con	0.997232	0.997232	0.0523557	0.988201	1.0001	0.0168342	0.842128	1.00989	0.237246
		0.92319			1.01201			1.17764
	BLK-KO	0.73783	0.801727	0.0903645	1.60872	1.65636	0.0673738	1.73602	1.44562	0.410693
		0.865624			1.704			1.15521
4	Con	11.0235	11.0017	0.0309412	10.9906	9.90409	1.53663	141.999	140.394	2.26969
		10.9798			8.81753			138.789
	BLK-KO	4.5949	4.34275	0.3566	2.28489	2.25416	0.0434618	53.9085	53.1374	1.09046
		4.0906			2.22343			52.3663
8	Con	37.9228	40.7767	4.03593	119.595	105.709	19.6372	580.63	588.579	11.2411
		43.6305			91.8239			596.528
	BLK-KO	16.7771	17.9978	1.72634	54.2107	54.957	1.05541	179.109	184.745	7.97087
		19.2185			55.7032			190.381

## Sheet: Fig 1D
VSV		IFNB1			IFNL1			ISG56
		Fold	Mean	SD	Fold	Mean	SD	Fold	Mean	SD
0	Con	1.21666	1.01975	0.278466	0.778042	1.03964	0.369957	0.787812	1.02789	0.339523
		0.822848			1.30124			1.26797
	BLK-KO	1.11908	1.11142	0.010834	1.61923	1.67255	0.0754031	0.846621	1.03732	0.269686
		1.10376			1.72587			1.22802
4	Con	21.8044	21.099	0.997565	30.0732	29.1003	1.37587	10.2986	10.4672	0.238509
		20.3936			28.1274			10.6359
	BLK-KO	3.57687	3.85561	0.394198	7.42358	7.67689	0.358238	2.35007	2.36826	0.0257269
		4.13435			7.93021			2.38645
8	Con	22.5339	23.8828	1.90772	154.496	149.048	7.70555	32.7143	31.768	1.33828
		25.2318			143.599			30.8217
	BLK-KO	7.60963	7.2821	0.463202	8.99203	8.21701	1.09605	14.784	15.8071	1.44679
		6.95457			7.44199			16.8301
EMCV		IFNB1			IFNL1			ISG56
		Fold	Mean	SD	Fold	Mean	SD	Fold	Mean	SD
0	Con	1.10816	1.00668	0.143504	1.03524	0.99753	0.0533286	1.15791	1.01389	0.203673
		0.905211			0.959821			0.869872
	BLK-KO	1.02681	0.806002	0.312271	1.95337	1.22966	1.02348	1.30462	1.14866	0.220569
		0.585193			0.505956			0.992693
4	Con	28.2567	26.547	2.41791	2506.62	2488.15	26.1239	98.5853	104.942	8.99031
		24.8373			2469.67			111.299
	BLK-KO	6.33411	6.48216	0.209379	1012.18	923.107	125.973	13.6079	15.4504	2.60573
		6.63021			834.031			17.2929
8	Con	37.431	38.1976	1.08422	3412.5	3593.89	256.531	152.982	153.727	1.05314
		38.9643			3775.29			154.472
	BLK-KO	12.2033	12.3719	0.238365	1338.04	1406.68	97.067	25.0944	26.5566	2.06797
		12.5404			1475.32			28.0189

## Sheet: Fig 1E
VSV		IFNL1			ISG56			BLK
		Fold	Mean	SD	Fold	Mean	SD	Fold	Mean	SD
0	Con	1.08536	1.00227	0.117507	1.2442	1.02725	0.306819	1.17058	1.0112	0.225402
		0.919181			0.810292			0.851817
	BLK-RNAi #1	1.4884	1.45962	0.0407027	0.935694	1.12699	0.270532	0.307757	0.291038	0.0236437
		1.43084			1.31828			0.27432
	BLK-RNAi #2	1.29214	1.28816	0.00562819	1.12405	0.917051	0.292734	0.34335	0.317053	0.0371904
		1.28418			0.710057			0.290755
4	Con	21107.3	22894.6	2527.55	814.125	826.689	17.7682	0.914486	0.833456	0.114593
		24681.8			839.253			0.752427
	BLK-RNAi #1	7362.27	7611.9	353.032	183.575	198.105	20.5485	0.258086	0.282198	0.0340994
		7861.53			212.635			0.30631
	BLK-RNAi #2	8420.48	8660.49	339.436	303.782	295.641	11.5135	0.340964	0.333067	0.011167
		8900.51			287.5			0.325171
8	Con	190270	202049	16658.1	2104.19	2133.56	41.5366	4.05942	4.10148	0.0594894
		213828			2162.93			4.14355
	BLK-RNAi #1	47970	48318.2	492.441	328.992	348.808	28.0247	0.599966	0.70706	0.151454
		48666.5			368.625			0.814154
	BLK-RNAi #2	58158	58073.1	120.011	315.566	347.861	45.6715	0.825461	1.06226	0.334883
		57988.3			380.156			1.29906
EMCV		IFNL1			ISG56			BLK
		Fold	Mean	SD	Fold	Mean	SD	Fold	Mean	SD
0	Con	1.03606	0.999057	0.0523368	1.09742	1.00103	0.136324	1.259	1.0241	0.332201
		0.962049			0.90463			0.789195
	BLK-RNAi #1	0.870757	0.926472	0.078793	1.24144	1.3567	0.163001	0.184995	0.184093	0.00127514
		0.982187			1.47196			0.183192
	BLK-RNAi #2	1.01702	1.28844	0.383846	1.17889	1.04597	0.187989	0.196229	0.256253	0.0848866
		1.55986			0.913037			0.316277
4	Con	24669.7	27334.7	3768.88	265.485	269.888	6.2268	1.33199	1.36907	0.0524386
		29999.7			274.291			1.40615
	BLK-RNAi #1	3692.67	3452.63	339.469	37.1587	35.5014	2.34388	0.172639	0.207401	0.0491607
		3212.59			33.844			0.242163
	BLK-RNAi #2	7526.38	7554.38	39.5881	79.2535	77.6398	2.28207	0.26899	0.262474	0.00921403
		7582.37			76.0261			0.255959
8	Con	182736	196795	19882.9	1331.7	1444.7	159.804	2.41176	2.31481	0.13711
		210854			1557.7			2.21785
	BLK-RNAi #1	32010.8	32808.5	1128.07	227.467	221.03	9.10386	0.435994	0.435817	0.00025146
		33606.2			214.592			0.435639
	BLK-RNAi #2	51940.7	49204.6	3869.52	286.334	314.497	39.8279	0.687176	0.595722	0.129334
		46468.4			342.659			0.504269

## Sheet: Fig 2A
SeV		Ifnb1			Ifnl2			Isg56
		Fold	Mean	SD	Fold	Mean	SD	Fold	Mean	SD
0	Con	1.02695	1.0036	0.0330211	0.861944	1.00637	0.204244	1.16631	1.00862	0.22301
		0.980248			1.15079			0.850932
	Blk-KO #1	1.04958	1.03232	0.0244212	1.19783	1.35456	0.221648	0.426337	0.368306	0.0820686
		1.01505			1.51129			0.310275
	Blk-KO #2	0.887849	1.00896	0.171283	0.740829	0.75688	0.0226995	2.1733	2.18488	0.0163688
		1.13008			0.772931			2.19645
6	Con	17.4789	17.528	0.0694785	19.8649	18.2751	2.24836	14.9718	14.2032	1.08694
		17.5771			16.6853			13.4346
	Blk-KO #1	6.1601	6.78496	0.883689	7.93611	7.25281	0.966337	6.96904	7.34578	0.532793
		7.40983			6.56951			7.72252
	Blk-KO #2	6.95527	7.30369	0.492747	9.14968	8.81099	0.47898	7.95121	7.91556	0.0504147
		7.65212			8.4723			7.87991
12	Con	27.7955	29.326	2.16449	26.2503	26.7887	0.761463	46.0962	46.8162	1.01828
		30.8565			27.3272			47.5362
	Blk-KO #1	3.57517	3.90503	0.466493	13.8592	14.6364	1.09913	33.3115	32.4342	1.24078
		4.23489			15.4136			31.5568
	Blk-KO #2	5.40995	4.77335	0.900289	17.5644	17.3487	0.30516	30.6771	32.6823	2.83585
		4.13675			17.1329			34.6876
VSV		Ifnb1			Ifnl2			Isg56
		Fold	Mean	SD	Fold	Mean	SD	Fold	Mean	SD
0	Con	0.977763	0.996968	0.0271607	0.795832	1.02705	0.326995	1.53687	1.09185	0.629351
		1.01617			1.25827			0.646829
	Blk-KO #1	1.65479	1.47541	0.253681	0.358301	0.296159	0.0878817	1.3662	1.47148	0.148892
		1.29604			0.234018			1.57677
	Blk-KO #2	2.17218	1.75223	0.593897	0.576958	1.32049	1.05151	2.43095	1.90706	0.74089
		1.33228			2.06401			1.38317
4	Con	204.248	205.792	2.18324	413.473	395.471	25.4576	308.555	305.966	3.66068
		207.336			377.47			303.378
	Blk-KO #1	134.807	135.507	0.989198	262.227	268.376	8.69593	158.459	163.386	6.96649
		136.206			274.525			168.312
	Blk-KO #2	131.279	135.071	5.36326	280.763	269.963	15.2741	180.378	173.697	9.44735
		138.863			259.162			167.017
8	Con	1757.39	1762.12	6.69014	3898.07	3872.61	35.9979	883.117	904.531	30.2843
		1766.86			3847.16			925.945
	Blk-KO #1	758.372	766.703	11.7814	1263.8	1298.39	48.9141	392.212	393.954	2.46402
		775.034			1332.97			395.697
	Blk-KO #2	818.586	796.145	31.7363	1355.81	1336.82	26.8664	429.573	416.751	18.133
		773.704			1317.82			403.929
EMCV		Ifnb1			Ifnl2			Isg56
		Fold	Mean	SD	Fold	Mean	SD	Fold	Mean	SD
0	Con	0.922212	1.00565	0.118	0.795832	1.02705	0.326995	1.06633	0.999446	0.0945951
		1.08909			1.25827			0.932557
	Blk-KO #1	1.23265	1.29267	0.0848798	0.358301	0.296159	0.0878817	0.720712	0.708403	0.0174065
		1.35269			0.234018			0.696095
	Blk-KO #2	1.63993	1.5308	0.154338	0.576958	1.32049	1.05151	0.598707	0.621312	0.0319682
		1.42166			2.06401			0.643917
4	Con	5.29796	5.88572	0.831207	77.68	75.2645	3.41612	35.6697	33.1608	3.54809
		6.47347			72.8489			30.652
	Blk-KO #1	1.71688	1.6826	0.0484781	48.5031	49.8372	1.88672	20.4646	19.6137	1.20344
		1.64832			51.1713			18.7627
	Blk-KO #2	1.91677	1.67722	0.338774	53.2794	50.835	3.457	20.8286	21.0253	0.278208
		1.43768			48.3905			21.222
8	Con	48.7295	48.5603	0.239296	583.116	559.345	33.6164	52.5646	55.3784	3.97921
		48.3911			535.575			58.1921
	Blk-KO #1	26.0875	24.9047	1.67276	104.55	104.235	0.445435	30.7568	29.3627	1.97156
		23.7219			103.92			27.9686
	Blk-KO #2	24.7326	24.5176	0.304074	110.969	116.194	7.38844	32.0044	33.6166	2.27997
		24.3026			121.418			35.2287

## Sheet: Fig 2D
		Ifnb1			Ifnl2			Isg56
		Fold	Mean	SD	Fold	Mean	SD	Fold	Mean	SD
Mock	Blk+/+	1.04532	1.00396	0.0584929	1.27605	1.02973	0.348347	0.966223	0.998036	0.0449902
		0.962596			0.783415			1.02985
	Blk-/-	6.88148	6.92319	0.0589855	1.5714	1.58092	0.0134694	2.09427	1.93132	0.230449
		6.9649			1.59045			1.76836
VSV	Blk+/+	9911.36	9891.8	27.6633	587.152	599.193	17.0285	8906.09	8308.1	845.677
		9872.24			611.234			7710.12
	Blk-/-	1288.81	1296.06	10.2507	326.998	350.201	32.8144	4672.56	4375.99	419.409
		1303.31			373.404			4079.43
HSV-1	Blk+/+	493.799	462.698	43.9833	52.4104	56.818	6.23333	296.019	298.892	4.06232
		431.597			61.2256			301.764
	Blk-/-	239.212	238.748	0.657019	11.3358	10.0105	1.87431	198.088	200.159	2.9277
		238.283			8.68516			202.229

## Sheet: Fig 2G
	Blk+/+					Blk-/-
	VSV-GFP infection rate (%)			Mean	SD	VSV-GFP infection rate (%)			Mean	SD
Mock	2.47	0.698	0.803	1.32367	0.994141	2.38	0.568	0.61	1.186	1.03425
VSV	25	27	22.7	24.9	2.15174	55.4	63.5	52.8	57.2333	5.58062

## Sheet: Fig 3A
Survival Rate (%)
Days elapsed	Blk+/+	Blk-/-
4		1
4		1
6		1
6		1
8		1
8		1
9		1
9		1
9		1
9		1
6	1
6	1
8	1
10	1
11	1
12	1
16	0
16	0
16	0
16	0

## Sheet: Fig 3B
	Cytokine Level (pg/ml)
	IFN-a			IFN-b
	Blk+/+	Blk-/-		Blk+/+	Blk-/-
	4382.62	1121.96		5882.5	2057.5
	3695.81	1522.04		6377.5	2537.5
	5109.43	1255.32		6177.5	802.5
	3219.05	855.244		4842.5	2432.5
	3852.51	2208.85		6057.5	1327.5
	5042.75	3379.08		6327.5	1292.5
Mean	4217.03	1723.75		5944.17	1741.67
SD	762.379	932.952		569.119	702.235

[truncated: 23 more sheets: Fig 3C, Fig 3D, Fig 4B, Fig 4C, Fig 4D, Fig 4E, Fig 6A, Fig 6F, Fig 7F, Fig 7H, Fig 8H, Fig 8I, S1A Fig, S1B Fig, S1C Fig, S1D Fig, S1E Fig, S2A Fig, S2B Fig, S2C Fig …]
