# Supplementary material for: Tyrosine phosphorylation of IRF3 by BLK facilitates its sufficient activation and innate antiviral response
Source: PLoS Pathog. 2023 Oct 23;19(10):e1011742. doi: 10.1371/journal.ppat.1011742 (PMC10621992; doi:10.1371/journal.ppat.1011742)
Supplement: S1 Table — (XLSX) [file ppat.1011742.s007.xlsx]

## Sheet: proteins
Accession	Gene	Description	Mw(kDa)	Length	Protein group	Identification type	Peptides	Unique peptides	Sequence coverage [%]	Intensity	iBAQ	iBAQ [%]	LFQ intensity	MS/MS count	SAF	Protein group ID
Q9H0E2	TOLLIP	Toll-interacting protein OS=Homo sapiens OX=9606 GN=TOLLIP PE=1 SV=1	30.282	274	F2Z2Y8;E7EN89;E9PQ25;E9PP67;E9PNS3	By MS/MS	11	11	47.4	3117500000	194840000	0.768641	1887500000	9	0.0328467	704
P08670	VIM	Vimentin OS=Homo sapiens OX=9606 GN=VIM PE=1 SV=4	53.652	466	B0YJC4;B0YJC5;A0A1B0GTT5;A0A1B0GVG8;P17661;H7C5W5;P41219;F8W835;P07196;E7EMV2;E7ESP9;P07197	By MS/MS	55	52	86.5	132090000000	3774000000	14.8884	97437000000	176	0.377682	157
P51451	BLK	Tyrosine-protein kinase Blk OS=Homo sapiens OX=9606 GN=BLK PE=1 SV=3	57.707	505	E9PJX5	By MS/MS	34	34	69.3	49394000000	1266500000	4.99632	33612000000	142	0.281188	309
F5H5D3	TUBA1C	Tubulin alpha chain OS=Homo sapiens OX=9606 GN=TUBA1C PE=1 SV=1	57.73	519	Q9BQE3;A0A1W2PQM2	By MS/MS	27	4	55.5	98541000000	3519300000	13.8836	65861000000	136	0.262042	673
P68371	TUBB4B	Tubulin beta-4B chain OS=Homo sapiens OX=9606 GN=TUBB4B PE=1 SV=1	49.831	445	M0R2D3;M0R2T4;A0A075B724	By MS/MS	26	1	65.6	66595000000	3027000000	11.9415	38474000000	121	0.27191	360
Q14653	IRF3	Interferon regulatory factor 3 OS=Homo sapiens OX=9606 GN=IRF3 PE=1 SV=1	47.219	427	M0QYT9;M0QZB8;M0QZB7;M0R205;M0QXC8;M0R3C2;M0R0X9;M0R0R8;M0R007;M0R3E9;M0QYX3;M0QX56	By MS/MS	20	20	61.6	95113000000	5006000000	19.7486	88792000000	111	0.259953	444
P78371	CCT2	T-complex protein 1 subunit beta OS=Homo sapiens OX=9606 GN=CCT2 PE=1 SV=4	57.488	535	F5GWF6;F8VQ14	By MS/MS	34	34	71	29101000000	808370000	3.18901	24771000000	105	0.196262	362
P16152	CBR1	Carbonyl reductase [NADPH] 1 OS=Homo sapiens OX=9606 GN=CBR1 PE=1 SV=3	30.375	277	E9PQ63;A8MTM1	By MS/MS	8	6	45.8	37213000	2067400	0.00815586	76847000	1	0.00361011	194
Q99832	CCT7	T-complex protein 1 subunit eta OS=Homo sapiens OX=9606 GN=CCT7 PE=1 SV=2	59.367	543	F8WAM2;F8WBP8;A0A0D9SG95	By MS/MS	29	29	63.9	6090500000	174010000	0.686467	5727400000	69	0.127072	667
P50991	CCT4	T-complex protein 1 subunit delta OS=Homo sapiens OX=9606 GN=CCT4 PE=1 SV=4	57.924	539		By MS/MS	28	28	62.7	17496000000	460410000	1.81631	15704000000	60	0.111317	307
P50990	CCT8	T-complex protein 1 subunit theta OS=Homo sapiens OX=9606 GN=CCT8 PE=1 SV=4	59.621	548	H7C4C8;H7C2U0	By MS/MS	28	28	53.6	10501000000	256110000	1.01035	8674300000	58	0.105839	306
Q9Y285	FARSA	Phenylalanine--tRNA ligase alpha subunit OS=Homo sapiens OX=9606 GN=FARSA PE=1 SV=3	57.564	508	K7ER00;K7EPH2;K7ER16;K7EK06;K7ERS0	By MS/MS	21	21	54.1	5400700000	186230000	0.734674	4439100000	55	0.108268	822
P26641	EEF1G	Elongation factor 1-gamma OS=Homo sapiens OX=9606 GN=EEF1G PE=1 SV=3	50.119	437		By MS/MS	15	15	34.1	3114800000	119800000	0.472609	2920700000	28	0.0640732	225
P17987	TCP1	T-complex protein 1 subunit alpha OS=Homo sapiens OX=9606 GN=TCP1 PE=1 SV=1	60.344	556	E7EQR6;E7ERF2;F5H282;F5GZ03;F5GZI8;F5H136;F5H676;F5H726;F5GYL4;F5H7Y1	By MS/MS	31	31	68.2	5567000000	159060000	0.627489	5508700000	52	0.0935252	199
Q9P258	RCC2	Protein RCC2 OS=Homo sapiens OX=9606 GN=RCC2 PE=1 SV=2	56.085	522		By MS/MS	19	19	54.6	3881800000	117630000	0.464048	3645800000	44	0.0842912	778
P63261	ACTG1	Actin, cytoplasmic 2 OS=Homo sapiens OX=9606 GN=ACTG1 PE=1 SV=1	41.793	375	P60709;A0A2R8Y793;I3L1U9;I3L3I0;K7EM38;I3L3R2;J3KT65;G5E9R0;A0A2R8YGF8;I3L4N8;E7EVS6;C9JZR7;C9JUM1;Q6S8J3;A5A3E0;C9JTX5;P0CG38;Q9BYX7;P0CG39;A0A2R8YEA7;F8WCH0;Q562R1;A0A2R8YFE2	By MS/MS	12	4	40.5	422700000	18378000	0.0725009	332270000	10	0.0266667	354
P14868	DARS1	Aspartate--tRNA ligase, cytoplasmic OS=Homo sapiens OX=9606 GN=DARS1 PE=1 SV=2	57.136	501	H7BZ35;C9J7S3;C9JLC1;H7C278;C9JQM9	By MS/MS	24	24	57.5	2267400000	56686000	0.223625	2267400000	43	0.0858283	190
Q15233	NONO	Non-POU domain-containing octamer-binding protein OS=Homo sapiens OX=9606 GN=NONO PE=1 SV=4	54.232	471	H7C367;C9JYS8;C9IZL7;C9J4X2	By MS/MS	20	20	46.7	2179400000	83823000	0.33068	1927200000	40	0.0849257	460
Q5JP53	TUBB	Tubulin beta chain OS=Homo sapiens OX=9606 GN=TUBB PE=1 SV=1	47.767	426	P07437;Q5ST81;A6NNZ2;Q9H4B7;G3V5W4;G3V2R8;G3V3R4;G3V2N6	By MS/MS	26	5	64.6	39439000000	1878000000	7.40868	22599000000	35	0.0821596	149
P25705	ATP5F1A	ATP synthase subunit alpha, mitochondrial OS=Homo sapiens OX=9606 GN=ATP5F1A PE=1 SV=1	59.751	553	K7EK77;K7ERX7;K7ENJ4;K7EJP1;K7EQH4;K7ESA0	By MS/MS	22	22	46.5	6711000000	186420000	0.735424	4614900000	38	0.0687161	220
Q8NC51	SERBP1	Plasminogen activator inhibitor 1 RNA-binding protein OS=Homo sapiens OX=9606 GN=SERBP1 PE=1 SV=2	44.965	408		By MS/MS	20	20	54.4	6838900000	325660000	1.28472	6825900000	32	0.0784314	568
A0A6I8PU73	DNAJC7	DnaJ homolog subfamily C member 7 OS=Homo sapiens OX=9606 GN=DNAJC7 PE=4 SV=1	56.753	497	Q99615;A0A6I8PUD4;A0A6I8PS32;A0A6I8PIK4;A0A6I8PRZ0;A0A6I8PR89;A0A6I8PLE7;A0A6I8PU89;K7EIH8;K7ESP1;A0A6I8PUC2;K7EPP7;K7ER44;K7ELJ8;K7EK03;K7EJV7;K7EN19;K7EJL5;K7EJE9;A0A6I8PR93;K7EJ24	By MS/MS	25	25	47.1	2608400000	70497000	0.27811	2590100000	31	0.0623742	662
P0CG48	UBC	Polyubiquitin-C OS=Homo sapiens OX=9606 GN=UBC PE=1 SV=3	77.039	685	B4DV12;Q96C32;P0CG47;Q5PY61;J3QKN0;F5GXK7;F5H747;P62979;F5H388;F5H265;F5H2Z3;F5GYU3;P62987;F5H6Q2;J3QTR3;J3QS39;M0R2S1;A0A2R8Y422;M0R1M6;Q49A90;M0R1V7;F5GZ39;J3QSA3	By MS/MS	6	6	61.8	4827600000	76628000	0.302296	4312600000	22	0.0321168	166
P07355	ANXA2	Annexin A2 OS=Homo sapiens OX=9606 GN=ANXA2 PE=1 SV=2	38.604	339	H0YN42;H0YMU9;H0YMD0;A6NMY6;H0YKS4;H0YM50;H0YL33;H0YN28;H0YMT9;H0YKX9;H0YLV6;H0YMW4;H0YMM1;H0YNP5;H0YKZ7;H0YKL9;H0YKV8;H0YNA0;H0YMD9;H0YN52;H0YKN4;H0YNB8	By matching	1	1	4.1	2387500	95501	0.00037675	2395900	0	0	148
P0DMV9	HSPA1B	Heat shock 70 kDa protein 1B OS=Homo sapiens OX=9606 GN=HSPA1B PE=1 SV=1	70.052	641	P0DMV8;A0A0G2JIW1;V9GZ37	By MS/MS	19	10	40.4	1317900000	36609000	0.144422	1168800000	26	0.0405616	167
P11142	HSPA8	Heat shock cognate 71 kDa protein OS=Homo sapiens OX=9606 GN=HSPA8 PE=1 SV=1	70.898	646	E9PKE3;E9PN89;E9PNE6;E9PLF4;E9PQQ4;E9PQK7;E9PK54;E9PI65;A8K7Q2;P54652;E9PN25;E9PPY6;E9PM13;E9PS65	By MS/MS	14	11	26.9	837520000	22636000	0.0892987	617800000	19	0.0294118	171
Q5VTE0	EEF1A1P5	Putative elongation factor 1-alpha-like 3 OS=Homo sapiens OX=9606 GN=EEF1A1P5 PE=5 SV=1	50.185	462	P68104;A0A087WV01;A0A087WVQ9;A6PW80;Q5JR01	By MS/MS	8	3	19.7	1907800000	76312000	0.30105	1359300000	17	0.0367965	357
Q9Y265	RUVBL1	RuvB-like 1 OS=Homo sapiens OX=9606 GN=RUVBL1 PE=1 SV=1	50.228	456	E7ETR0;H7C4G5;J3QLR1;H7C4I3	By MS/MS	18	18	52.9	4776500000	199020000	0.785131	3827600000	29	0.0635965	821
A0A024QZP7	CDK1	Cell division cycle 2, G1 to S and G2 to M, isoform CRA_a OS=Homo sapiens OX=9606 GN=CDK1 PE=1 SV=1	34.081	297	P06493;A0A087WZZ9;E5RIU6;Q00537;A0A087WZU2;A0A2R8YD28;O94921;F5H6Z0;Q00536;A0A2R8YEB7;A0A2R8YF61;A0A087X209;A0A2R8Y7W5;J3QSD7;A0A2R8Y4Z0;Q9NYV4;Q96Q40;P50750;E5RGN0;K7ELV5;G3V5T9;E7EUK8;Q00534;Q9BVE2;Q00526;P24941;H0YAZ9;A0A2R8Y644;E7ESI2;K7EJ83;Q14004	By MS/MS	5	4	20.5	1810800000	86229000	0.340172	168570000	3	0.010101	141
P62191	PSMC1	26S proteasome regulatory subunit 4 OS=Homo sapiens OX=9606 GN=PSMC1 PE=1 SV=1	49.185	440	G3V4X1	By MS/MS	19	19	53.6	1581400000	58572000	0.231066	1193400000	28	0.0636364	344
G8JLB6	HNRNPH1	Heterogeneous nuclear ribonucleoprotein H OS=Homo sapiens OX=9606 GN=HNRNPH1 PE=1 SV=1	51.23	472	P31943;E9PCY7;H0YB39;D6RBM0;D6RIT2;D6RIU0;D6RIH9;E7EQJ0;D6RAM1;H0YBD7;D6R9T0;D6RFM3;D6RDU3;D6RJ04;H0YBG7;E7EN40;E5RGV0;D6RDL0;E5RGH4;D6RF17;D6R9D3;H0YAQ2;P52597;E5RJ94	By MS/MS	14	10	44.9	1336300000	49492000	0.195245	1333900000	27	0.0572034	247
P14618	PKM	Pyruvate kinase PKM OS=Homo sapiens OX=9606 GN=PKM PE=1 SV=4	57.937	531	B4DNK4;H3BTN5;H3BQ34;H3BR70;H3BT25;H3BUW1;H3BTJ2;H3BU13;H3BN34;H3BQZ3	By MS/MS	19	19	45.4	1359700000	35783000	0.141163	1148800000	27	0.0508475	188
Q00013	MPP1	55 kDa erythrocyte membrane protein OS=Homo sapiens OX=9606 GN=MPP1 PE=1 SV=2	52.296	466	C9J9J4;A8MTH1;C9JB34;A6NFY0;F8WC84;F8WDV6	By MS/MS	15	15	46.8	1713800000	57128000	0.225369	1548800000	27	0.0579399	370
P52292	KPNA2	Importin subunit alpha-1 OS=Homo sapiens OX=9606 GN=KPNA2 PE=1 SV=1	57.862	529	J3QLL0;J3KS65;J3QL07	By MS/MS	15	15	38.6	3756400000	150260000	0.592773	3749200000	25	0.047259	313
P04818	TYMS	Thymidylate synthase OS=Homo sapiens OX=9606 GN=TYMS PE=1 SV=3	35.716	313		By matching	3	3	12.1	7107400	374070	0.0014757	7107400	0	0	134
P23396	RPS3	40S ribosomal protein S3 OS=Homo sapiens OX=9606 GN=RPS3 PE=1 SV=2	26.688	243	E9PL09;E9PPU1;H0YEU2;F2Z2S8;H0YCJ7;H0YF32;E9PQ96;E9PJH4;E9PK82;E9PSF4;E9PQX2;H0YES8	By MS/MS	7	7	33.3	41896000	2205100	0.00869908	89618000	2	0.00823045	215
A0A286YF22	PHGDH	D-3-phosphoglycerate dehydrogenase OS=Homo sapiens OX=9606 GN=PHGDH PE=1 SV=1	55.939	526	O43175;A0A2C9F2M7;A0A286YFL2;A0A286YFA2;A0A286YFM8;A0A286YER3;A0A286YFC8;A0A286YFB2;A0A286YF78;A0A286YF34;A0A286YFE1;A0A286YFF3;A0A286YFK5	By MS/MS	15	15	34.6	1909000000	70703000	0.278922	1852100000	24	0.0456274	76
Q9Y3I0	RTCB	RNA-splicing ligase RtcB homolog OS=Homo sapiens OX=9606 GN=RTCB PE=1 SV=1	55.21	505		By MS/MS	13	13	35.2	2466400000	85047000	0.335509	1579400000	24	0.0475248	829
Q96CS3	FAF2	FAS-associated factor 2 OS=Homo sapiens OX=9606 GN=FAF2 PE=1 SV=2	52.623	445	D6RBG6	By MS/MS	16	16	47.9	747900000	28765000	0.113477	747900000	23	0.0516854	620
P26599	PTBP1	Polypyrimidine tract-binding protein 1 OS=Homo sapiens OX=9606 GN=PTBP1 PE=1 SV=1	57.221	531	A0A0U1RRM4;A6NLN1;A0A0D9SF20;K7EKJ7;K7EK45;K7ELW5;K7ES59;A0A087WUW5;A0A087WU68	By MS/MS	12	11	38.4	1851800000	88180000	0.347869	1588400000	22	0.0414313	223
P46777	RPL5	60S ribosomal protein L5 OS=Homo sapiens OX=9606 GN=RPL5 PE=1 SV=3	34.363	297	A0A2R8Y6J3;A0A2R8Y4A2;Q5T7N0;R4GNJ2	By matching	2	2	7.1	5812400	341900	0.00134879	5812400	0	0	280
H0Y4R1	IMPDH2	Inosine-5'-monophosphate dehydrogenase 2 (Fragment) OS=Homo sapiens OX=9606 GN=IMPDH2 PE=1 SV=1	51.069	470	P12268	By MS/MS	13	8	29.6	1273900000	45495000	0.179477	1259900000	21	0.0446809	178
P48643	CCT5	T-complex protein 1 subunit epsilon OS=Homo sapiens OX=9606 GN=CCT5 PE=1 SV=1	59.671	541	E7ENZ3;B7ZAR1;E9PCA1;D6RIZ7;H0Y914	By MS/MS	17	17	43.3	930220000	23852000	0.0940958	917870000	21	0.038817	288
P60842	EIF4A1	Eukaryotic initiation factor 4A-I OS=Homo sapiens OX=9606 GN=EIF4A1 PE=1 SV=1	46.154	406	J3KT12;J3QS69;J3KTB5;J3QL43;J3KSZ0;Q14240;E7EQG2;J3QR64;J3KTN0;J3QLN6;J3KS25;J3QKZ9;I3L3H2;J3QL52;J3KSN7;P38919;J3KT04;E7EMV8;J3KS93;F8WE11;E9PBH4;J3QQP0	By MS/MS	15	15	39.7	824650000	34360000	0.13555	653210000	17	0.0418719	336
Q9UMS4	PRPF19	Pre-mRNA-processing factor 19 OS=Homo sapiens OX=9606 GN=PRPF19 PE=1 SV=1	55.181	504	F5GY56;H0YGF3;F5H2I0;H0YGZ5	By MS/MS	13	13	42.5	985810000	44810000	0.176775	985810000	21	0.0416667	812
Q9UN37	VPS4A	Vacuolar protein sorting-associated protein 4A OS=Homo sapiens OX=9606 GN=VPS4A PE=1 SV=1	48.898	437	I3L4J1;Q6PIW4	By MS/MS	12	9	33.9	927360000	31978000	0.126153	835330000	20	0.0457666	813
P08238	HSP90AB1	Heat shock protein HSP 90-beta OS=Homo sapiens OX=9606 GN=HSP90AB1 PE=1 SV=4	83.264	724	Q58FF7;F8W026;Q96GW1;A0A1W2PRR1;P14625	By MS/MS	15	9	25	345640000	9095800	0.0358828	190970000	15	0.0207182	154
P15880	RPS2	40S ribosomal protein S2 OS=Homo sapiens OX=9606 GN=RPS2 PE=1 SV=2	31.324	293	H0YEN5;E9PQD7;E9PMM9;I3L404;E9PM36;E9PPT0;H3BNG3;H0YE27	By matching	4	4	14.3	14948000	679460	0.00268046	16955000	0	0	192
P24534	EEF1B2	Elongation factor 1-beta OS=Homo sapiens OX=9606 GN=EEF1B2 PE=1 SV=3	24.764	225	F8WF65;F2Z2G2;C9JZW3	By MS/MS	3	3	13.8	5199300	346620	0.00136741	5029500	0	0	217
P40227	CCT6A	T-complex protein 1 subunit zeta OS=Homo sapiens OX=9606 GN=CCT6A PE=1 SV=3	58.024	531	Q92526;J3KRI6	By MS/MS	14	14	36.2	704650000	25166000	0.0992795	619460000	19	0.0357815	261
P63244	RACK1	Receptor of activated protein C kinase 1 OS=Homo sapiens OX=9606 GN=RACK1 PE=1 SV=3	35.077	317	D6RHH4;J3KPE3;D6RAC2;D6REE5;D6R9L0;H0Y8W2;D6R9Z1;D6RFX4;H0YAF8;H0YAM7;D6RFZ9;D6RBD0;E9PD14;D6RAU2;D6RGK8;H0Y8R5;D6R909;D6RF23;D6RHJ5;H0Y9P0;D6RDI0	By MS/MS	5	5	22.7	16388000	744920	0.0029387	25786000	2	0.00630915	353
O60784	TOM1	Target of Myb protein 1 OS=Homo sapiens OX=9606 GN=TOM1 PE=1 SV=2	53.818	492	B0QY01;V9GYF4;B0QY02;Q6UW50;V9GZ68;H7BYN7;F8WB30;F8WAW7;F8WE29;F8WBB0	By MS/MS	14	14	50.2	545910000	28732000	0.113347	499380000	18	0.0365854	89
P00338	LDHA	L-lactate dehydrogenase A chain OS=Homo sapiens OX=9606 GN=LDHA PE=1 SV=2	36.689	332	F5GYU2;F5GXY2;F5GXH2;F5H5J4;F5H6W8;F5GZQ4;F5H8H6;F5GXC7;F5GWW2;F5GXU1	By matching	1	1	4.5	4957800	206580	0.000814955	4957800	0	0	127
P09211	GSTP1	Glutathione S-transferase P OS=Homo sapiens OX=9606 GN=GSTP1 PE=1 SV=2	23.356	210	A8MX94;A0A2R8Y5E5;A0A087X2E9;A0A087X243	By MS/MS	7	7	45.7	503080000	45734000	0.18042	445390000	6	0.0285714	161
P42167	TMPO	Lamina-associated polypeptide 2, isoforms beta/gamma OS=Homo sapiens OX=9606 GN=TMPO PE=1 SV=2	50.67	454	G5E972;P42166;H0YJH7	By MS/MS	14	14	49.3	1503200000	60130000	0.237212	1398600000	18	0.0396476	269
P52907	CAPZA1	F-actin-capping protein subunit alpha-1 OS=Homo sapiens OX=9606 GN=CAPZA1 PE=1 SV=3	32.923	286		By matching	1	0	3.5	0	NA	NA	0	0	0	316
Q13838	DDX39B	Spliceosome RNA helicase DDX39B OS=Homo sapiens OX=9606 GN=DDX39B PE=1 SV=1	48.991	428	Q5STU3;A0A0G2JJZ9;F6WLT2;A0A140T9X3;F6TRA5;A0A0A0MT12;F6S4E6;A0A140T9X9;A0A140TA18;F6UJC5;A0A140T996;F6R6M7;H0Y400;A0A140T9K1;A0A140T973;F6S2B7;A0A140T9L4;F6U6E2;A0A0G2JHN7;F6QYI9;A0A0G2JJL7;H0YCC6;K7ENP6;F6SXL5;K7EN69;K7EIL8;K7EL56;A0A140T9N3;A0A140T9K2	By MS/MS	14	6	36.4	1433700000	59739000	0.235669	1412300000	18	0.0420561	431
A0A0C4DGQ6	RPRD1A	Regulation of nuclear pre-mRNA domain-containing protein 1A OS=Homo sapiens OX=9606 GN=RPRD1A PE=1 SV=1	32.917	289	Q96P16;E9PIQ9;K7EP82;E9PQF3;K7EQR8	By matching	1	1	4.2	5566700	292980	0.0011558	5566700	0	0	652
P04637	TP53	Cellular tumor antigen p53 OS=Homo sapiens OX=9606 GN=TP53 PE=1 SV=4	43.653	393	J3KP33;A0A087WZU8;A0A0U1RQC9;E7EQX7;E7ESS1;E9PFT5;E7EMR6;A0A087X1Q1;A0A087WXZ1;A0A087WT22;E9PCY9;S4R334	By MS/MS	12	12	44.8	830000000	33200000	0.130973	544760000	17	0.043257	133
P10809	HSPD1	60 kDa heat shock protein, mitochondrial OS=Homo sapiens OX=9606 GN=HSPD1 PE=1 SV=2	61.055	573	E7ESH4;E7EXB4;C9JL25;C9JL19;C9JCQ4;C9J0S9	By MS/MS	18	18	41.2	929670000	26562000	0.104787	889770000	17	0.0296684	170
P26196	DDX6	Probable ATP-dependent RNA helicase DDX6 OS=Homo sapiens OX=9606 GN=DDX6 PE=1 SV=2	54.417	483	Q8IV96	By MS/MS	12	12	36	1351200000	40944000	0.161523	1271200000	17	0.0351967	221
P30837	ALDH1B1	Aldehyde dehydrogenase X, mitochondrial OS=Homo sapiens OX=9606 GN=ALDH1B1 PE=1 SV=3	57.206	517	A0A0U1RQK9	By MS/MS	13	13	33.3	592600000	22792000	0.0899141	592600000	17	0.032882	237
Q7Z3B4	NUP54	Nucleoporin p54 OS=Homo sapiens OX=9606 GN=NUP54 PE=1 SV=2	55.435	507		By MS/MS	12	12	34.5	419390000	14978000	0.059088	376380000	17	0.0335306	536
O14654	IRS4	Insulin receptor substrate 4 OS=Homo sapiens OX=9606 GN=IRS4 PE=1 SV=1	133.768	1257		By MS/MS	10	10	11	322240000	4957500	0.0195573	217180000	12	0.00954654	63
P07948	LYN	Tyrosine-protein kinase Lyn OS=Homo sapiens OX=9606 GN=LYN PE=1 SV=3	58.574	512	E5RJ37;H0Y3C5;J3KPD6;P08631	By MS/MS	12	12	30.3	525980000	15939000	0.0628791	525980000	16	0.03125	153
P11172	UMPS	Uridine 5'-monophosphate synthase OS=Homo sapiens OX=9606 GN=UMPS PE=1 SV=1	52.222	480	E9PFD2;F2Z3P2;F2Z303;F8WDG4	By MS/MS	13	13	38.1	850140000	32698000	0.128993	846200000	16	0.0333333	172
P53041	PPP5C	Serine/threonine-protein phosphatase 5 OS=Homo sapiens OX=9606 GN=PPP5C PE=1 SV=1	56.879	499	H0YDU8;A8MU39	By MS/MS	12	12	32.3	382000000	12323000	0.048614	272220000	16	0.0320641	317
Q15813	TBCE	Tubulin-specific chaperone E OS=Homo sapiens OX=9606 GN=TBCE PE=1 SV=1	59.346	527	A0A2R8Y5Q8;A0A2R8YHI9;A0A2U3TZJ6;A0A2R8YFL4;A0A2R8Y7E7;A0A2R8Y4V6;A0A2R8Y6Q1;A0A2R8YER9;A0A2R8Y809;A0A2R8YFM3;A0A2R8Y784;A0A2R8Y897;A0A2R8Y6G3;A0A2R8Y4P2;A0A2R8Y6L2;A0A2R8Y5H6;A0A2R8Y787;A0A2R8Y4E7;A0A2R8Y7H8;A0A2R8YF12;A0A2R8YFG9;A0A2R8Y597;A0A2R8YH53;A0A2R8Y3S1	By MS/MS	15	15	40.2	438160000	10954000	0.0432134	433200000	16	0.0303605	473
Q96DF8	ESS2	Splicing factor ESS-2 homolog OS=Homo sapiens OX=9606 GN=ESS2 PE=1 SV=1	52.568	476	F8WEF8	By MS/MS	11	11	37	395620000	15216000	0.0600269	354080000	16	0.0336134	626
Q9BUF5	TUBB6	Tubulin beta-6 chain OS=Homo sapiens OX=9606 GN=TUBB6 PE=1 SV=1	49.857	446	K7ESM5;K7EL29;K7EN98;K7ESQ3;K7EQT3;K7EJ64;K7ERA8;K7EJZ4;K7ES63;K7EPE5	By MS/MS	20	8	59.6	1810600000	78722000	0.310557	1751600000	16	0.0358744	679
B4DUR8	CCT3	T-complex protein 1 subunit gamma OS=Homo sapiens OX=9606 GN=CCT3 PE=1 SV=1	55.674	500	P49368;Q5SZX6;E9PRC8;E9PQ35;E9PM09;Q5SZX9;Q5SZW8	By MS/MS	10	10	31.2	320040000	9698100	0.0382589	320040000	15	0.03	293
O00232	PSMD12	26S proteasome non-ATPase regulatory subunit 12 OS=Homo sapiens OX=9606 GN=PSMD12 PE=1 SV=3	52.904	456	J3KTJ5;J3KSK1	By MS/MS	11	11	30.9	259190000	7623300	0.0300738	259190000	15	0.0328947	53
P00390	GSR	Glutathione reductase, mitochondrial OS=Homo sapiens OX=9606 GN=GSR PE=1 SV=2	56.257	522	A0A2R8YF59;H0YC68	By MS/MS	9	9	29.9	859030000	30680000	0.121032	744660000	15	0.0287356	129
P14635	CCNB1	G2/mitotic-specific cyclin-B1 OS=Homo sapiens OX=9606 GN=CCNB1 PE=1 SV=1	48.337	433	E9PC90;D6RHI0;H0YA62	By MS/MS	9	9	28.9	1071700000	51032000	0.20132	778980000	15	0.034642	189
P47755	CAPZA2	F-actin-capping protein subunit alpha-2 OS=Homo sapiens OX=9606 GN=CAPZA2 PE=1 SV=3	32.949	286	F8W9N7;C9JUG7;A0A0D9SET8	By matching	1	0	3.5	0	NA	NA	0	0	0	283
P62753	RPS6	40S ribosomal protein S6 OS=Homo sapiens OX=9606 GN=RPS6 PE=1 SV=1	28.681	249	A2A3R5;A2A3R7	By matching	1	1	3.2	3401900	261690	0.00103236	3401900	0	0	349
Q15036	SNX17	Sorting nexin-17 OS=Homo sapiens OX=9606 GN=SNX17 PE=1 SV=1	52.901	470	F8WAZ0;F8WFA0;F8WEG6	By MS/MS	11	11	28.3	393270000	13561000	0.0534979	330660000	15	0.0319149	455
Q2TAY7	SMU1	WD40 repeat-containing protein SMU1 OS=Homo sapiens OX=9606 GN=SMU1 PE=1 SV=2	57.544	513		By MS/MS	9	9	26.5	662050000	20689000	0.0816178	525810000	15	0.0292398	485
Q9NVI7	ATAD3A	ATPase family AAA domain-containing protein 3A OS=Homo sapiens OX=9606 GN=ATAD3A PE=1 SV=2	71.369	634	Q5SV16;Q5T2N8;J3QSF3	By MS/MS	9	4	19.2	704590000	16386000	0.0646425	479310000	14	0.022082	761
E9PEX6	DLD	Dihydrolipoyl dehydrogenase OS=Homo sapiens OX=9606 GN=DLD PE=1 SV=1	51.815	486	P09622;F8WDY5;F8WDM5;A0A1W2PR83;F2Z2E3	By MS/MS	8	8	18.3	534070000	21363000	0.0842767	365140000	14	0.0288066	163
P11413	G6PD	Glucose-6-phosphate 1-dehydrogenase OS=Homo sapiens OX=9606 GN=G6PD PE=1 SV=4	59.257	515	E7EM57;E7EUI8;E9PD92	By MS/MS	11	11	25.4	212430000	5447000	0.0214883	199060000	14	0.0271845	174
P41091	EIF2S3	Eukaryotic translation initiation factor 2 subunit 3 OS=Homo sapiens OX=9606 GN=EIF2S3 PE=1 SV=3	51.11	472	Q2VIR3;H7BZU1	By MS/MS	11	11	33.3	216510000	8660600	0.0341659	189880000	14	0.029661	265
P55036	PSMD4	26S proteasome non-ATPase regulatory subunit 4 OS=Homo sapiens OX=9606 GN=PSMD4 PE=1 SV=1	40.737	377	Q5VWC4;A6PVX3;H0Y3Y9;A2A3N6	By MS/MS	10	10	32.9	493520000	32901000	0.129794	493520000	14	0.0371353	326
Q02878	RPL6	60S ribosomal protein L6 OS=Homo sapiens OX=9606 GN=RPL6 PE=1 SV=3	32.728	288	F8VZ45;U3KQR5;F8VZA3;F8VWR1;F8VU16;F8VR69	By MS/MS	4	4	17.7	14835000	824180	0.00325138	31203000	1	0.00347222	383
Q71U36	TUBA1A	Tubulin alpha-1A chain OS=Homo sapiens OX=9606 GN=TUBA1A PE=1 SV=1	50.136	451	P0DPH8;P0DPH7;Q6PEY2;F8VQQ4	By MS/MS	26	1	64.3	642290000	27926000	0.110168	400580000	14	0.0310421	531
Q8WVX9	FAR1	Fatty acyl-CoA reductase 1 OS=Homo sapiens OX=9606 GN=FAR1 PE=1 SV=1	59.357	515	E9PNW8;E9PPB8	By MS/MS	12	12	27.6	350170000	10943000	0.04317	350170000	14	0.0271845	590
Q00587	CDC42EP1	Cdc42 effector protein 1 OS=Homo sapiens OX=9606 GN=CDC42EP1 PE=1 SV=1	40.295	391	B0QYC6;B0QYC7;B0QYC8	By MS/MS	11	11	40.9	347470000	18288000	0.0721459	347470000	13	0.0332481	374
Q8NBY1	STK26	Serine/threonine-protein kinase 26 OS=Homo sapiens OX=9606 GN=STK26 PE=1 SV=1	43.868	392	Q9P289;B4E0Y9;C9JJV0;Q5JV99;Q5JV98	By MS/MS	11	6	37.5	288110000	13096000	0.0516635	288110000	13	0.0331633	780
Q92769	HDAC2	Histone deacetylase 2 OS=Homo sapiens OX=9606 GN=HDAC2 PE=1 SV=2	55.364	488	H3BM24;Q5TEE2;Q13547;E5RFI6;E5RJ04;E5RGV4;E5RHE7;E5RH52;E5RG37;E5RFP9;E5RK19	By MS/MS	8	8	24	345790000	13832000	0.054567	321920000	13	0.0266393	601
Q12834	CDC20	Cell division cycle protein 20 homolog OS=Homo sapiens OX=9606 GN=CDC20 PE=1 SV=2	54.723	499		By MS/MS	10	10	31.7	503450000	20138000	0.0794441	503450000	12	0.0240481	403
Q13885	TUBB2A	Tubulin beta-2A chain OS=Homo sapiens OX=9606 GN=TUBB2A PE=1 SV=1	49.907	445		By MS/MS	25	1	61.8	1234700000	56122000	0.2214	961880000	12	0.0269663	433
Q53EZ4	CEP55	Centrosomal protein of 55 kDa OS=Homo sapiens OX=9606 GN=CEP55 PE=1 SV=3	54.178	464	H0Y432	By MS/MS	9	9	22.4	246460000	7950400	0.0313642	212900000	12	0.0258621	495
Q5JW30	STAU1	Double-stranded RNA-binding protein Staufen homolog 1 OS=Homo sapiens OX=9606 GN=STAU1 PE=1 SV=1	54.709	494	O95793;A0A087X1A5;Q5JW28;F6UDC6	By MS/MS	10	9	28.9	360120000	11254000	0.0443969	360120000	12	0.0242915	124
Q9H9T3	ELP3	Elongator complex protein 3 OS=Homo sapiens OX=9606 GN=ELP3 PE=1 SV=2	62.259	547	B4DKA4;H0YAP7;E5RG26	By MS/MS	10	10	26.5	261500000	7691000	0.0303409	261500000	12	0.0219378	733
F8W6I7	HNRNPA1	Helix-destabilizing protein OS=Homo sapiens OX=9606 GN=HNRNPA1 PE=1 SV=2	33.155	307	P09651;F8VTQ5;H0YH80;F8VZ49;A0A2R8Y4L2;Q32P51;F8VYN5;F8W646	By matching	1	1	3.6	6117100	339840	0.00134066	6117100	0	0	164
P04350	TUBB4A	Tubulin beta-4A chain OS=Homo sapiens OX=9606 GN=TUBB4A PE=1 SV=2	49.586	444	M0R278;M0QY85;M0QZL7;M0R0X0;M0QY37;M0QX14;M0QYM7;M0R1I1;M0R042	By MS/MS	24	3	66.4	737500000	33523000	0.132248	737500000	11	0.0247748	131
P06241	FYN	Tyrosine-protein kinase Fyn OS=Homo sapiens OX=9606 GN=FYN PE=1 SV=3	60.762	537	E5RFS5;E5RGT0;E5RH71;E5RIX5;E5RGM6;E5RI25;E5RFM0	By MS/MS	6	3	17.1	281780000	8538800	0.0336854	210080000	11	0.0204842	140
P23381	WARS1	Tryptophan--tRNA ligase, cytoplasmic OS=Homo sapiens OX=9606 GN=WARS1 PE=1 SV=2	53.165	471	H0YJP3;G3V3Y5;G3V3H8;G3V277;G3V3S7;G3V2Y7;G3V456;G3V5U1;G3V227;G3V3P2;G3V423;G3V3X0;G3V5H5;P78534;G3V4N0;G3V4N8;G3V4C7;G3V2C0;G3V339;G3V313;G3V4S4;G3V3R3;G3V2F2;G3V4Q0;G3V4A3;G3V5W1	By MS/MS	9	9	30.4	363320000	12528000	0.0494228	335430000	11	0.0233546	214
Q01581	HMGCS1	Hydroxymethylglutaryl-CoA synthase, cytoplasmic OS=Homo sapiens OX=9606 GN=HMGCS1 PE=1 SV=2	57.294	520		By MS/MS	8	8	26.7	294910000	10922000	0.0430871	294910000	11	0.0211538	379
Q09028	RBBP4	Histone-binding protein RBBP4 OS=Homo sapiens OX=9606 GN=RBBP4 PE=1 SV=3	47.656	425	H0YCT5;H0YF10;H0YDK2;H0YEU5;Q5JP02;E9PNS6;E9PNS2;E9PIC4;C9JPP3;C9JAJ9;E9PND5	By MS/MS	10	5	35.8	561280000	33017000	0.130252	561280000	11	0.0258824	398
Q13451	FKBP5	Peptidyl-prolyl cis-trans isomerase FKBP5 OS=Homo sapiens OX=9606 GN=FKBP5 PE=1 SV=2	51.212	457		By MS/MS	12	12	33.9	277230000	8942800	0.0352792	276680000	11	0.02407	423
Q14318	FKBP8	Peptidyl-prolyl cis-trans isomerase FKBP8 OS=Homo sapiens OX=9606 GN=FKBP8 PE=1 SV=2	44.562	412	U3KQ64;A0A0A0MTJ1;U3KQI1;M0R2K9	By MS/MS	5	5	15.3	721970000	36099000	0.14241	721970000	11	0.026699	441
Q8NCA5	FAM98A	Protein FAM98A OS=Homo sapiens OX=9606 GN=FAM98A PE=1 SV=2	55.273	518	E9PH82;C9J3G8;Q52LJ0	By MS/MS	6	6	18.1	75565000	3148500	0.0124208	75565000	11	0.0212355	569
A0A1B0GWJ0	ADSL	Adenylosuccinate lyase OS=Homo sapiens OX=9606 GN=ADSL PE=1 SV=1	54.466	480	A0A1B0GTJ7;P30566;A0A0A6YY92;A0A096LNY6;A0A1B0GWF8;A0A096LNY5;A0A1B0GTG9;A0A096LP92;A0A096LPA2;V9GY96;A0A096LP76;B4DEP1;A0A1W2PRX2;A0A096LP72;A0A096LNY4	By MS/MS	8	8	28.5	460500000	14390000	0.0567683	460500000	10	0.0208333	236
A6NKD9	CCDC85C	Coiled-coil domain-containing protein 85C OS=Homo sapiens OX=9606 GN=CCDC85C PE=1 SV=1	45.21	419	H0YJE0;H0YJY5;G3V2D7;G3V4C8;G3V5D5	By MS/MS	9	9	28.2	111620000	5315400	0.0209692	111620000	10	0.0238663	43
P61011	SRP54	Signal recognition particle 54 kDa protein OS=Homo sapiens OX=9606 GN=SRP54 PE=1 SV=1	55.705	504	G3V4F7;G3V480;G3V346;A0A0D9SFN7;G3V3L9	By MS/MS	10	10	27	191770000	5327000	0.0210149	191770000	10	0.0198413	338
P61978	HNRNPK	Heterogeneous nuclear ribonucleoprotein K OS=Homo sapiens OX=9606 GN=HNRNPK PE=1 SV=1	50.976	463	Q5T6W2;S4R359;S4R457	By MS/MS	7	7	22.9	196920000	7574000	0.0298793	137350000	8	0.0172786	341
Q8TED0	UTP15	U3 small nucleolar RNA-associated protein 15 homolog OS=Homo sapiens OX=9606 GN=UTP15 PE=1 SV=3	58.415	518	H0Y8P4;D6RF65	By MS/MS	10	10	26.4	210310000	6185500	0.0244017	204950000	10	0.019305	585
Q9NUL7	DDX28	Probable ATP-dependent RNA helicase DDX28 OS=Homo sapiens OX=9606 GN=DDX28 PE=1 SV=2	59.581	540		By MS/MS	8	8	23.9	251910000	7409000	0.0292284	247240000	10	0.0185185	757
Q9UKX7	NUP50	Nuclear pore complex protein Nup50 OS=Homo sapiens OX=9606 GN=NUP50 PE=1 SV=2	50.144	468	B0QY21	By MS/MS	9	9	30.3	125580000	3924200	0.0154809	125580000	10	0.0213675	804
Q9Y6G9	DYNC1LI1	Cytoplasmic dynein 1 light intermediate chain 1 OS=Homo sapiens OX=9606 GN=DYNC1LI1 PE=1 SV=3	56.579	523	E9PHI6;C9JGM7	By MS/MS	9	9	28.3	193910000	5875900	0.0231803	193910000	10	0.0191205	842
A0A087WVD1	LENG9	Leukocyte receptor cluster member 9 OS=Homo sapiens OX=9606 GN=LENG9 PE=1 SV=1	50.767	478	Q96B70	By MS/MS	7	7	28	71649000	2985400	0.0117774	71649000	9	0.0188285	846
A0AVF1	TTC26	Intraflagellar transport protein 56 OS=Homo sapiens OX=9606 GN=TTC26 PE=2 SV=1	64.178	554	B7Z2T3;B7Z6R6;Q96CU4;F8WEZ4	By MS/MS	6	6	18.2	263120000	7111300	0.028054	263120000	9	0.0162455	38
B1ALA9	PRPS1	Ribose-phosphate pyrophosphokinase 1 OS=Homo sapiens OX=9606 GN=PRPS1 PE=1 SV=2	31.392	285	P60891;A0A2R8Y7H4;B7ZB02	By matching	1	0	2.8	1230100	64742	0.000255406	0	0	0	337
O00505	KPNA3	Importin subunit alpha-4 OS=Homo sapiens OX=9606 GN=KPNA3 PE=1 SV=2	57.811	521	H0Y4S9	By MS/MS	8	6	24.4	333410000	16670000	0.0657629	333410000	9	0.0172745	56
P06576	ATP5F1B	ATP synthase subunit beta, mitochondrial OS=Homo sapiens OX=9606 GN=ATP5F1B PE=1 SV=3	56.56	529	H0YH81;H0YI37;F8W0P7;F8W079	By MS/MS	8	8	29.7	124790000	4159600	0.0164096	113310000	9	0.0170132	142
P12004	PCNA	Proliferating cell nuclear antigen OS=Homo sapiens OX=9606 GN=PCNA PE=1 SV=1	28.769	261		By matching	1	1	3.1	3070500	170590	0.000672975	3232400	0	0	176
P49643	PRIM2	DNA primase large subunit OS=Homo sapiens OX=9606 GN=PRIM2 PE=1 SV=2	58.806	509	A0A5F9ZHU7;A0A096LP51;A0A5F9ZHR0	By MS/MS	9	9	25.3	392230000	11207000	0.0442114	372430000	9	0.0176817	300
P63151	PPP2R2A	Serine/threonine-protein phosphatase 2A 55 kDa regulatory subunit B alpha isoform OS=Homo sapiens OX=9606 GN=PPP2R2A PE=1 SV=1	51.692	447	A0A590UJY3;A0A590UJJ1;E5RFR9;Q66LE6;E5RIY1;Q00005;H0YB06;Q9Y2T4	By MS/MS	8	8	26	286050000	10216000	0.040302	286050000	9	0.0201342	352
Q02790	FKBP4	Peptidyl-prolyl cis-trans isomerase FKBP4 OS=Homo sapiens OX=9606 GN=FKBP4 PE=1 SV=3	51.805	459	H0YFG2;F5H1U3	By MS/MS	8	8	23.5	188260000	5536900	0.021843	188260000	9	0.0196078	382
Q0VDF9	HSPA14	Heat shock 70 kDa protein 14 OS=Homo sapiens OX=9606 GN=HSPA14 PE=1 SV=1	54.794	509		By MS/MS	10	10	28.5	254270000	8202300	0.0323579	254270000	9	0.0176817	399
Q15208	STK38	Serine/threonine-protein kinase 38 OS=Homo sapiens OX=9606 GN=STK38 PE=1 SV=1	54.19	465		By MS/MS	7	6	22.8	149250000	5527700	0.0218067	110080000	9	0.0193548	459
Q6DKJ4	NXN	Nucleoredoxin OS=Homo sapiens OX=9606 GN=NXN PE=1 SV=2	48.392	435	A0A0C4DGI2;I3L4V6;A0A0G2JQK5	By MS/MS	7	7	30.3	165000000	7174000	0.0283013	165000000	9	0.0206897	514
Q8NF37	LPCAT1	Lysophosphatidylcholine acyltransferase 1 OS=Homo sapiens OX=9606 GN=LPCAT1 PE=1 SV=2	59.151	534	A0A0G2JQ62;A0A0G2JRI7	By MS/MS	8	8	19.5	167540000	6443900	0.0254211	167540000	9	0.0168539	572
Q9BQ67	GRWD1	Glutamate-rich WD repeat-containing protein 1 OS=Homo sapiens OX=9606 GN=GRWD1 PE=1 SV=1	49.419	446	M0QX71	By MS/MS	5	5	19.3	500560000	23836000	0.0940326	500560000	9	0.0201794	671
Q9NPH2	ISYNA1	Inositol-3-phosphate synthase 1 OS=Homo sapiens OX=9606 GN=ISYNA1 PE=1 SV=1	61.068	558	J3KRH4;J3QS51	By MS/MS	7	7	16.7	275320000	11472000	0.0452569	275320000	9	0.016129	745
Q9NRG9	AAAS	Aladin OS=Homo sapiens OX=9606 GN=AAAS PE=1 SV=1	59.574	546	F8VZ44;H3BU82;F8VUB6	By MS/MS	7	7	17.9	192520000	6016400	0.0237346	192520000	9	0.0164835	753
Q9UMR2	DDX19B	ATP-dependent RNA helicase DDX19B OS=Homo sapiens OX=9606 GN=DDX19B PE=1 SV=1	53.927	479	H3BQK0;F6QDS0;H3BN59;H3BMQ5;I3L352	By MS/MS	10	3	31.7	270360000	8448600	0.0333296	270360000	9	0.0187891	811
E7EPX0	STAU2	Double-stranded RNA-binding protein Staufen homolog 2 OS=Homo sapiens OX=9606 GN=STAU2 PE=1 SV=1	53.929	491	E7EVJ4;Q9NUL3;E5RJN7;E7EVI1;E5RJ67;H0YBY0;E5RGQ5;E5RGT3;E5RFK1	By MS/MS	10	9	26.9	155460000	4201700	0.0165756	155460000	8	0.0162933	756
E9PC52	RBBP7	Histone-binding protein RBBP7 OS=Homo sapiens OX=9606 GN=RBBP7 PE=1 SV=1	46.938	416	Q16576;Q5JNZ6;Q5JP01;C9J7L0	By MS/MS	9	4	26	544290000	32017000	0.126307	361790000	8	0.0192308	478
H7C0M1	DKC1	H/ACA ribonucleoprotein complex subunit DKC1 (Fragment) OS=Homo sapiens OX=9606 GN=DKC1 PE=1 SV=1	25.833	229	C9IYT0;O60832;H7C2Q9;H7BZF2	By MS/MS	4	4	33.2	449830000	28115000	0.110913	332320000	8	0.0349345	90
J3KTA4	DDX5	DEAD box protein 5 OS=Homo sapiens OX=9606 GN=DDX5 PE=1 SV=1	69.087	614	P17844;J3QRQ7;J3QRN5;X6RLV5;J3QR02;J3KRX8;J3KTQ4	By MS/MS	6	4	12.9	126840000	3624100	0.014297	87649000	7	0.0114007	198
O00148	DDX39A	ATP-dependent RNA helicase DDX39A OS=Homo sapiens OX=9606 GN=DDX39A PE=1 SV=2	49.13	427	K7EQN7;K7EPJ3;A0A0D9SEM9	By MS/MS	12	4	27.4	183610000	7650300	0.0301803	132330000	8	0.0187354	48
O14757	CHEK1	Serine/threonine-protein kinase Chk1 OS=Homo sapiens OX=9606 GN=CHEK1 PE=1 SV=2	54.434	476	E7EPP6;E9PPA5;A0A087WT52;E9PQW7;E9PJI4;E9PKQ3	By MS/MS	7	7	18.5	83344000	3086800	0.0121774	83344000	8	0.0168067	65
O43660	PLRG1	Pleiotropic regulator 1 OS=Homo sapiens OX=9606 GN=PLRG1 PE=1 SV=1	57.194	514	D6RA26;B7Z982;H0YA24	By MS/MS	7	7	22.8	127770000	4121700	0.01626	127770000	8	0.0155642	82
O95219	SNX4	Sorting nexin-4 OS=Homo sapiens OX=9606 GN=SNX4 PE=1 SV=1	51.909	450	F8W9T3	By MS/MS	7	7	21.3	284610000	10541000	0.0415841	183840000	8	0.0177778	113
P08243	ASNS	Asparagine synthetase [glutamine-hydrolyzing] OS=Homo sapiens OX=9606 GN=ASNS PE=1 SV=4	64.37	561	F8WEJ5;C9J057;C9JLN6;C9JM09;C9JT45	By MS/MS	7	7	17.5	136510000	3900200	0.0153862	136510000	8	0.0142602	155
P13639	EEF2	Elongation factor 2 OS=Homo sapiens OX=9606 GN=EEF2 PE=1 SV=4	95.338	858		By MS/MS	8	8	12.7	127720000	2409900	0.00950702	127720000	8	0.00932401	181
P29353	SHC1	SHC-transforming protein 1 OS=Homo sapiens OX=9606 GN=SHC1 PE=1 SV=4	62.822	583	H0Y539;X6R6D0;Q5T181;Q5T182;Q5T188	By MS/MS	9	9	26.6	201050000	6485400	0.0255848	201050000	8	0.0137221	230
P30307	CDC25C	M-phase inducer phosphatase 3 OS=Homo sapiens OX=9606 GN=CDC25C PE=1 SV=2	53.365	473	A0A3B3IT42;D6RJC2;D6RD20;H0Y999	By MS/MS	6	6	18.4	103770000	4150600	0.0163741	103770000	8	0.0169133	235
P36957	DLST	Dihydrolipoyllysine-residue succinyltransferase component of 2-oxoglutarate dehydrogenase complex, mitochondrial OS=Homo sapiens OX=9606 GN=DLST PE=1 SV=4	48.755	453	Q86SW4	By MS/MS	5	5	13	104080000	4003200	0.0157926	102350000	8	0.01766	258
P43490	NAMPT	Nicotinamide phosphoribosyltransferase OS=Homo sapiens OX=9606 GN=NAMPT PE=1 SV=1	55.521	491	A0A0C4DFS8;C9JG65	By MS/MS	7	7	21.2	400450000	13348000	0.0526576	283790000	8	0.0162933	273
P48444	ARCN1	Coatomer subunit delta OS=Homo sapiens OX=9606 GN=ARCN1 PE=1 SV=1	57.21	511	B0YIW6;Q6P1Q5;E9PK34	By MS/MS	7	7	15.7	231120000	7455400	0.0294114	147230000	8	0.0156556	286
P54577	YARS1	Tyrosine--tRNA ligase, cytoplasmic OS=Homo sapiens OX=9606 GN=YARS1 PE=1 SV=4	59.143	528	A0A0C4DGZ5	By MS/MS	8	8	22.2	119550000	2717000	0.0107185	119550000	8	0.0151515	322
Q13555	CAMK2G	Calcium/calmodulin-dependent protein kinase type II subunit gamma OS=Homo sapiens OX=9606 GN=CAMK2G PE=1 SV=4	62.607	558	A0A2Q3DQE3;Q5SWX3;Q8WU40;H0Y6G2;Q13554;H7BXS4;H7BZC6;A0A5F9ZHM9;Q9UQM7;A0A5F9ZH21;H0Y9C2;D6R938;Q13557;E9PBG7;A0A5K1VW76;E9PF82;D6RFJ0;A0A5F9ZHY2;A0A5F9ZH90;A0A5F9ZH50;A0A5F9ZHR5	By MS/MS	6	6	13.3	389020000	13415000	0.052922	280620000	8	0.0143369	427
Q16850	CYP51A1	Lanosterol 14-alpha demethylase OS=Homo sapiens OX=9606 GN=CYP51A1 PE=1 SV=3	56.806	503	A0A0C4DFL7;H7C0D0;A0A3B3ITR4;C9IYR8	By MS/MS	7	7	19.3	117070000	4036900	0.0159255	117070000	8	0.0159046	481
Q5JPH6	EARS2	Probable glutamate--tRNA ligase, mitochondrial OS=Homo sapiens OX=9606 GN=EARS2 PE=1 SV=2	58.689	523	H3BTB7	By MS/MS	6	6	16.8	278360000	8698700	0.0343162	278360000	8	0.0152964	502
Q8N684	CPSF7	Cleavage and polyadenylation specificity factor subunit 7 OS=Homo sapiens OX=9606 GN=CPSF7 PE=1 SV=1	52.05	471	F5H6M0;F5H047;F5H669;J3QT54;C9J286;C9J323;C9JM38;F5H5B7;F5H1W4;F5H2K8;F5H6P5;F5H6A8;F5GXA3	By MS/MS	7	7	16.6	100320000	4180100	0.0164904	100320000	8	0.0169851	562
Q96P11	NSUN5	28S rRNA (cytosine-C(5))-methyltransferase OS=Homo sapiens OX=9606 GN=NSUN5 PE=1 SV=2	46.692	429	Q63ZY6;Q3KNT7	By MS/MS	6	6	20.3	58622000	2254700	0.00889476	58622000	8	0.018648	651
Q9NR12	PDLIM7	PDZ and LIM domain protein 7 OS=Homo sapiens OX=9606 GN=PDLIM7 PE=1 SV=1	49.845	457	D6RH06;D6RF83;H7BYK4;D6RAN1;H0Y8W6	By MS/MS	8	8	37.2	122570000	4085700	0.016118	122570000	8	0.0175055	750
Q9NR50	EIF2B3	Translation initiation factor eIF-2B subunit gamma OS=Homo sapiens OX=9606 GN=EIF2B3 PE=1 SV=1	50.24	452	A0A0D9SEN0;H0Y580	By MS/MS	8	8	28.3	179270000	6402400	0.0252574	179270000	8	0.0176991	752
Q9Y512	SAMM50	Sorting and assembly machinery component 50 homolog OS=Homo sapiens OX=9606 GN=SAMM50 PE=1 SV=3	51.976	469		By MS/MS	8	8	24.7	169910000	4997200	0.0197139	169910000	8	0.0170576	835
A0A0D9SF63	TBL1XR1	F-box-like/WD repeat-containing protein TBL1XR1 OS=Homo sapiens OX=9606 GN=TBL1XR1 PE=1 SV=1	51.556	474	Q9BZK7;A0A1B0GVH3;C9JLJ1;C9JCK0;C9JBN1;A0A0D9SF25;A0A1B0GUU2;C9IYU9;Q9BQ87;A0A2R8YFW3;O60907	By MS/MS	5	5	14.3	39828000	1810400	0.007142	39828000	7	0.0147679	694
A0A1B0GUA1	ALDH7A1	Alpha-aminoadipic semialdehyde dehydrogenase OS=Homo sapiens OX=9606 GN=ALDH7A1 PE=1 SV=1	56.466	521	A0A1B0GTG2;P49419;A0A1B0GW82;A0A1B0GW77;A0A1B0GTY9;A0A1B0GTJ4;A0A1B0GV49;A0A0J9YWF7;A0A1B0GUY0;A0A1B0GVU0;F8VVF2;H0YHM6;F8WDY6	By MS/MS	7	7	23.2	174900000	6726800	0.0265371	174900000	7	0.0134357	295
A0A2U3TZY2	CLPB	Caseinolytic peptidase B protein homolog OS=Homo sapiens OX=9606 GN=CLPB PE=1 SV=1	76.853	692	Q9H078;H0YGM0;F5H392;A0A2R8Y6R5	By MS/MS	7	1	16	107190000	2614400	0.0103138	107190000	7	0.0101156	702
B8ZZG1	MPP6	MAGUK p55 subfamily member 6 OS=Homo sapiens OX=9606 GN=MPP6 PE=1 SV=1	48.758	428	Q9NZW5;C9J4Q3;B4DZ84;D3DX48;A0A0A0MRU0;A0A0D9SFF8;D3DX49;Q14168;A0A0C4DH75	By MS/MS	7	7	20.6	89158000	2547400	0.0100495	89158000	7	0.0163551	775
H0YMG7	ALDH1A2	Retinal dehydrogenase 2 OS=Homo sapiens OX=9606 GN=ALDH1A2 PE=1 SV=1	53.762	489	O94788	By MS/MS	7	7	20.7	99795000	3696100	0.0145811	99795000	7	0.0143149	109
K7EMW4	NCLN	Nicalin OS=Homo sapiens OX=9606 GN=NCLN PE=1 SV=1	54.874	489	Q969V3;K7ELZ9;K7ENM2;A0A0C4DGP7;K7EQ66	By MS/MS	8	8	20.9	325840000	14167000	0.0558886	226050000	7	0.0143149	610
O15269	SPTLC1	Serine palmitoyltransferase 1 OS=Homo sapiens OX=9606 GN=SPTLC1 PE=1 SV=1	52.744	473	A0A2R8Y4S0;A0A2R8Y6A2	By MS/MS	7	7	22	183930000	7074100	0.0279072	183930000	7	0.0147992	71
O43242	PSMD3	26S proteasome non-ATPase regulatory subunit 3 OS=Homo sapiens OX=9606 GN=PSMD3 PE=1 SV=2	60.978	534	H0YGV8	By MS/MS	7	7	17	104290000	2674200	0.0105497	91297000	7	0.0131086	78
P13861	PRKAR2A	cAMP-dependent protein kinase type II-alpha regulatory subunit OS=Homo sapiens OX=9606 GN=PRKAR2A PE=1 SV=2	45.518	404	H7C1L0;H7C330;H7C4A9;C9J830	By MS/MS	7	6	28.5	120550000	4636400	0.0182905	120470000	7	0.0173267	183
P49593	PPM1F	Protein phosphatase 1F OS=Homo sapiens OX=9606 GN=PPM1F PE=1 SV=3	49.831	454	A8MX49;B5MCT7;C9J2F3	By MS/MS	6	6	21.4	63192000	2747500	0.0108388	63192000	7	0.0154185	298
Q13561	DCTN2	Dynactin subunit 2 OS=Homo sapiens OX=9606 GN=DCTN2 PE=1 SV=4	44.231	401	H0YI98;F8W1I6;F8VW18;H0YHL1;F8VRV7	By MS/MS	4	4	14.2	177900000	6842500	0.0269936	143490000	7	0.0174564	428
Q8IX90	SKA3	Spindle and kinetochore-associated protein 3 OS=Homo sapiens OX=9606 GN=SKA3 PE=1 SV=2	46.359	412		By MS/MS	5	5	16.5	65815000	2632600	0.0103856	53512000	7	0.0169903	555
Q96CU9	FOXRED1	FAD-dependent oxidoreductase domain-containing protein 1 OS=Homo sapiens OX=9606 GN=FOXRED1 PE=1 SV=2	53.812	486		By MS/MS	4	4	12.6	302680000	13758000	0.0542751	302680000	7	0.0144033	621
Q96F86	EDC3	Enhancer of mRNA-decapping protein 3 OS=Homo sapiens OX=9606 GN=EDC3 PE=1 SV=1	56.078	508	H3BSQ0;H3BPN4;H3BPW9;H3BTF8;H3BNJ7;H3BMB8;H3BTH0;H3BQP5;H3BU87;H3BQ37	By MS/MS	6	6	19.9	190210000	6135800	0.0242056	150010000	7	0.0137795	634
Q9BT25	HAUS8	HAUS augmin-like complex subunit 8 OS=Homo sapiens OX=9606 GN=HAUS8 PE=1 SV=3	44.857	410		By MS/MS	4	4	20	407750000	17728000	0.0699367	306550000	7	0.0170732	676
Q9BZV1	UBXN6	UBX domain-containing protein 6 OS=Homo sapiens OX=9606 GN=UBXN6 PE=1 SV=1	49.754	441	K7EP32;K7EJ02	By MS/MS	7	7	29.3	481240000	20923000	0.0825409	481240000	7	0.015873	695
Q9H9B4	SFXN1	Sideroflexin-1 OS=Homo sapiens OX=9606 GN=SFXN1 PE=1 SV=4	35.619	322	D6RFI0;D6RDG7;S4R2X2;D6RAE9	By matching	1	1	3.7	6432800	357380	0.00140986	6432800	0	0	729
Q9HC62	SENP2	Sentrin-specific protease 2 OS=Homo sapiens OX=9606 GN=SENP2 PE=1 SV=3	67.855	589	H7C1A0	By MS/MS	6	6	14.6	166100000	4489200	0.0177098	138690000	7	0.0118846	737
Q9UJU6	DBNL	Drebrin-like protein OS=Homo sapiens OX=9606 GN=DBNL PE=1 SV=1	48.207	430	F8WBG8;B4DDD6;F8WC20;F8WBB2;F8WFE1;H0Y5J4;F2Z2V3;F8WB73;F8WCK3;F2Z3E3	By MS/MS	6	6	20.2	61637000	2568200	0.0101315	61637000	7	0.0162791	796
Q9Y608	LRRFIP2	Leucine-rich repeat flightless-interacting protein 2 OS=Homo sapiens OX=9606 GN=LRRFIP2 PE=1 SV=1	82.171	721	C9JSU1;C9JJC9;C9JC17;C9J321;C9J0U5;H7C3N9;Q32MZ4	By MS/MS	6	6	11.1	55943000	1216200	0.00479789	55943000	7	0.00970874	840
A0A087WUV8	BSG	Basigin OS=Homo sapiens OX=9606 GN=BSG PE=1 SV=1	20.542	189	A0A087X2B5;P35613;R4GMX5;I3L192;R4GN83	By MS/MS	4	4	27	101660000	8472000	0.0334219	94869000	6	0.031746	254
F8W020	NAP1L1	Nucleosome assembly protein 1-like 1 (Fragment) OS=Homo sapiens OX=9606 GN=NAP1L1 PE=1 SV=1	24.366	207	F8VXI6;F8VUX1;F8VY35;F8W0J6;F5H4R6;H0YIV4;P55209;H0YHC3;F8W118;F8VV59;B7Z9C2;H0YH88;F8W543;F8VRJ2;F8VVB5	By MS/MS	5	4	36.2	103120000	9374300	0.0369815	103120000	6	0.0289855	328
H0YGS7	TRIM65	Tripartite motif-containing protein 65 (Fragment) OS=Homo sapiens OX=9606 GN=TRIM65 PE=1 SV=1	27.106	244	Q6PJ69;H0YG27	By MS/MS	4	4	26.6	189850000	13561000	0.0534979	189850000	6	0.0245902	524
H3BSW6	CTU2	Cytoplasmic tRNA 2-thiolation protein 2 OS=Homo sapiens OX=9606 GN=CTU2 PE=1 SV=1	63.682	586	Q2VPK5;H3BPG4	By MS/MS	6	6	11.6	47720000	1539400	0.00607291	47720000	6	0.0102389	487
O15091	PRORP	Mitochondrial ribonuclease P catalytic subunit OS=Homo sapiens OX=9606 GN=PRORP PE=1 SV=2	67.315	583	A0A0A0MTQ0	By MS/MS	4	4	11.5	69777000	1836200	0.00724378	69777000	6	0.0102916	69
O43172	PRPF4	U4/U6 small nuclear ribonucleoprotein Prp4 OS=Homo sapiens OX=9606 GN=PRPF4 PE=1 SV=2	58.449	522		By MS/MS	6	6	15.7	81481000	2716000	0.0107146	81481000	6	0.0114943	75
O43237	DYNC1LI2	Cytoplasmic dynein 1 light intermediate chain 2 OS=Homo sapiens OX=9606 GN=DYNC1LI2 PE=1 SV=1	54.099	492	J3KRI4;J3KRZ2;H3BUM4;B4E2E0	By MS/MS	5	5	17.3	70957000	2446800	0.00965259	61585000	6	0.0121951	77
O60701	UGDH	UDP-glucose 6-dehydrogenase OS=Homo sapiens OX=9606 GN=UGDH PE=1 SV=1	55.024	494		By MS/MS	6	6	21.3	144770000	4257800	0.016797	144770000	6	0.0121457	88
O75792	RNASEH2A	Ribonuclease H2 subunit A OS=Homo sapiens OX=9606 GN=RNASEH2A PE=1 SV=2	33.395	299	A0A2R8Y658	By matching	1	1	2.7	6314500	394660	0.00155693	6314500	0	0	103
O95758	PTBP3	Polypyrimidine tract-binding protein 3 OS=Homo sapiens OX=9606 GN=PTBP3 PE=1 SV=2	59.69	552	X6R242	By MS/MS	5	4	19.6	114760000	6039900	0.0238273	114760000	6	0.0108696	123
P07195	LDHB	L-lactate dehydrogenase B chain OS=Homo sapiens OX=9606 GN=LDHB PE=1 SV=2	36.638	334	A0A5F9ZHM4;A0A3B3IS95;A8MW50;F5H793;C9J7H8;F5H5G7;F5H155;A0A087WUM2;G3XAP5;F5H245;Q6ZMR3;P07864	By MS/MS	1	1	4.5	4062400	193450	0.000763157	4062400	1	0.00299401	146
P35579	MYH9	Myosin-9 OS=Homo sapiens OX=9606 GN=MYH9 PE=1 SV=4	226.532	1960	Q5BKV1;A0A2R8Y4C3;A0A494C024;P35749	By MS/MS	5	4	3.8	37754000	292670	0.00115458	37754000	5	0.00255102	253
P49591	SARS1	Serine--tRNA ligase, cytoplasmic OS=Homo sapiens OX=9606 GN=SARS1 PE=1 SV=3	58.777	514	Q5T5C7	By MS/MS	6	6	21.2	145470000	4692400	0.0185114	145470000	6	0.0116732	297
P49642	PRIM1	DNA primase small subunit OS=Homo sapiens OX=9606 GN=PRIM1 PE=1 SV=1	49.902	420	A0A5F9ZHB6;F8VNY2;F8VSB2;A0A3B3ITS8	By MS/MS	4	4	13.3	296140000	8226000	0.0324514	166090000	6	0.0142857	299
P62195	PSMC5	26S proteasome regulatory subunit 8 OS=Homo sapiens OX=9606 GN=PSMC5 PE=1 SV=1	45.626	406	J3QQM1;J3QSA9;J3QLH6;J3KRP2;J3QRR3;J3QRW1;J3QSE0;Q8NB90	By MS/MS	6	6	24.6	105980000	3785100	0.0149322	105980000	6	0.0147783	345
P86791	CCZ1	Vacuolar fusion protein CCZ1 homolog OS=Homo sapiens OX=9606 GN=CCZ1 PE=1 SV=1	55.866	482	P86790	By MS/MS	6	6	14.5	50244000	1435600	0.00566342	50244000	6	0.0124481	368
Q13188	STK3	Serine/threonine-protein kinase 3 OS=Homo sapiens OX=9606 GN=STK3 PE=1 SV=2	56.301	491	A0A087WZ06;E5RFQ9;A0A087WVN8	By MS/MS	5	4	12	50778000	1638000	0.00646188	50778000	6	0.01222	413
Q13418	ILK	Integrin-linked protein kinase OS=Homo sapiens OX=9606 GN=ILK PE=1 SV=2	51.419	452	A0A0A0MTH3	By MS/MS	5	5	12.4	299270000	10688000	0.042164	253880000	6	0.0132743	418
Q13501	SQSTM1	Sequestosome-1 OS=Homo sapiens OX=9606 GN=SQSTM1 PE=1 SV=1	47.687	440	E7EMC7;E9PFW8;D6RBF1;C9J6J8;C9JRJ8;E3W990	By MS/MS	4	4	16.4	67738000	3225600	0.0127249	67738000	6	0.0136364	424
Q15048	LRRC14	Leucine-rich repeat-containing protein 14 OS=Homo sapiens OX=9606 GN=LRRC14 PE=1 SV=1	54.513	493	E9PP40;E9PNL0	By MS/MS	5	5	15	103990000	3714100	0.0146521	103990000	6	0.0121704	456
Q15366	PCBP2	Poly(rC)-binding protein 2 OS=Homo sapiens OX=9606 GN=PCBP2 PE=1 SV=1	38.58	365	H3BSS4;H3BRU6;F8VZX2;F8VTZ0;F8W0G4;F8VXH9;F8W1G6;F8VRH0;J3QT27;E9PFP8;P57721	By MS/MS	3	2	9.9	13009000	650440	0.00256598	6879800	3	0.00821918	462
Q15392	DHCR24	Delta(24)-sterol reductase OS=Homo sapiens OX=9606 GN=DHCR24 PE=1 SV=2	60.101	516	A0A0A0MTI1	By MS/MS	6	6	12	244410000	10627000	0.0419233	244410000	6	0.0116279	463
Q92917	GPKOW	G-patch domain and KOW motifs-containing protein OS=Homo sapiens OX=9606 GN=GPKOW PE=1 SV=2	52.229	476		By MS/MS	5	5	16	68837000	2086000	0.00822924	68837000	6	0.012605	604
Q9BWF2	TRAIP	E3 ubiquitin-protein ligase TRAIP OS=Homo sapiens OX=9606 GN=TRAIP PE=1 SV=1	53.294	469	E7EN91;E7ETV1;E7EW89	By MS/MS	6	6	19.4	193770000	5871900	0.0231646	193770000	6	0.0127932	684
Q9H857	NT5DC2	5'-nucleotidase domain-containing protein 2 OS=Homo sapiens OX=9606 GN=NT5DC2 PE=1 SV=1	60.719	520	H7C4G8;H7C519	By MS/MS	6	6	12.5	80478000	2596100	0.0102416	80478000	6	0.0115385	724
Q9HD26	GOPC	Golgi-associated PDZ and coiled-coil motif-containing protein OS=Homo sapiens OX=9606 GN=GOPC PE=1 SV=1	50.52	462	F5H1Y4;A0A0J9YVX5	By MS/MS	7	7	19	132880000	4745900	0.0187225	120970000	6	0.012987	741
Q9UJW0	DCTN4	Dynactin subunit 4 OS=Homo sapiens OX=9606 GN=DCTN4 PE=1 SV=1	52.337	460	E5RGG1;H9KVE0;E5RI97;E5RK21	By MS/MS	5	5	20.4	211830000	7304600	0.0288165	211830000	6	0.0130435	798
Q9Y230	RUVBL2	RuvB-like 2 OS=Homo sapiens OX=9606 GN=RUVBL2 PE=1 SV=3	51.157	463	M0R0Y3;X6R2L4;M0R0Z0;A0A1W2PS48;M0QXI6	By MS/MS	7	7	18.6	89170000	3074800	0.01213	89170000	6	0.012959	820
A8MXP9	MATR3	Matrin-3 OS=Homo sapiens OX=9606 GN=MATR3 PE=1 SV=1	99.967	895	P43243;A0A0R4J2E8;D6REM6;D6R991;D6RIA2;B3KM87;D6RBI2;H0Y8T4;D6RE02;D6RAM9;D6RAY2;D6RB45;A0A1B0GX04;D6R8Z5;D6REK4;D6RCM3;D6RBS2;D6R9F3;D6RBK5	By MS/MS	5	5	9.3	40119000	818760	0.00323	40119000	5	0.00558659	271
C9JFE4	GPS1	COP9 signalosome complex subunit 1 OS=Homo sapiens OX=9606 GN=GPS1 PE=1 SV=2	53.372	471	A0A096LP07;A0A096LPJ3;Q13098;A8K070;J3QS88;J3KTB0;J3QLT0;J3KSA5;J3KRJ4;J3QQX0;J3QS84;J3QLE8;J3QL53;J3KRE8	By MS/MS	5	5	17.4	85691000	3295800	0.0130019	85691000	5	0.0106157	410
C9JG97	AAMP	Angio-associated migratory cell protein OS=Homo sapiens OX=9606 GN=AAMP PE=1 SV=1	44.693	415	Q13685;C9JEH3;C9JTS3;H7C0R2	By MS/MS	5	5	14.7	117620000	6190400	0.024421	117620000	5	0.0120482	430
G3V4K3	VIPAS39	Spermatogenesis-defective protein 39 homolog OS=Homo sapiens OX=9606 GN=VIPAS39 PE=1 SV=1	59.719	519	Q9H9C1;G3V549	By MS/MS	4	4	11.8	25914000	740390	0.00292083	25914000	5	0.00963391	730
H0YKX5	TPM1	Tropomyosin alpha-1 chain (Fragment) OS=Homo sapiens OX=9606 GN=TPM1 PE=1 SV=1	16.365	142	A0A0S2Z4G6;P09493;H0YL42;A0A494C0V8	By matching	2	0	13.4	15415000	1185800	0.00467796	50036000	0	0	857
O14639	ABLIM1	Actin-binding LIM protein 1 OS=Homo sapiens OX=9606 GN=ABLIM1 PE=1 SV=3	87.688	778	A0A3B3IS55;J3QSX6;F8W8M4;A0A0A0MRL6;A0A494C1P1;A0A494C1G0;H0Y7N6;F6XFR5	By MS/MS	5	5	11.1	55588000	975230	0.00384727	55588000	5	0.00642674	62
O15270	SPTLC2	Serine palmitoyltransferase 2 OS=Homo sapiens OX=9606 GN=SPTLC2 PE=1 SV=1	62.924	562	H0YJV2	By MS/MS	4	4	11.2	80490000	2235800	0.0088202	67688000	5	0.0088968	72
O43670	ZNF207	BUB3-interacting and GLEBS motif-containing protein ZNF207 OS=Homo sapiens OX=9606 GN=ZNF207 PE=1 SV=1	50.751	478	J3QRS9;X6R4W8;J3KS31;J3QS27;J3KTL1;J3KRB6;J3KRW6;H0Y3M2	By MS/MS	4	4	9.6	213250000	11847000	0.0467362	213250000	5	0.0104603	83
O95747	OXSR1	Serine/threonine-protein kinase OSR1 OS=Homo sapiens OX=9606 GN=OXSR1 PE=1 SV=1	58.022	527	C9JIG9	By MS/MS	5	5	13.1	114640000	4094100	0.0161512	99402000	5	0.00948767	122
P07237	P4HB	Protein disulfide-isomerase OS=Homo sapiens OX=9606 GN=P4HB PE=1 SV=3	57.116	508	H7BZ94;I3L398;H0Y3Z3;I3L4M2;I3NI03;I3L312;I3L0S0;I3L3P5;I3L3U6	By MS/MS	6	6	14.4	88159000	2260500	0.00891764	88159000	5	0.00984252	147
P14373	TRIM27	Zinc finger protein RFP OS=Homo sapiens OX=9606 GN=TRIM27 PE=1 SV=1	58.49	513	A0A140T9B9;A0A140T9N6;A0A140T9V9;H0Y551;A0A0G2JIZ4;A0A140T9Q6	By MS/MS	5	5	13.5	184970000	7114400	0.0280662	184970000	5	0.00974659	187
P54136	RARS1	Arginine--tRNA ligase, cytoplasmic OS=Homo sapiens OX=9606 GN=RARS1 PE=1 SV=2	75.379	660		By MS/MS	5	5	10.8	47871000	1167600	0.00460616	47871000	5	0.00757576	321
P56282	POLE2	DNA polymerase epsilon subunit 2 OS=Homo sapiens OX=9606 GN=POLE2 PE=1 SV=2	59.537	527	U3KQ22	By MS/MS	4	4	15.7	200850000	6926000	0.027323	200850000	5	0.00948767	331
P68133	ACTA1	Actin, alpha skeletal muscle OS=Homo sapiens OX=9606 GN=ACTA1 PE=1 SV=1	42.051	377	P68032;A6NL76;P63267;P62736;F8WB63;B8ZZJ2;C9JFL5;F6UVQ4;F6QUT6	By MS/MS	9	1	25.7	40092000	1743100	0.0068765	42741000	1	0.00265252	356
Q10713	PMPCA	Mitochondrial-processing peptidase subunit alpha OS=Homo sapiens OX=9606 GN=PMPCA PE=1 SV=2	58.253	525	Q5SXN9	By MS/MS	5	5	17	453020000	13728000	0.0541567	193820000	5	0.00952381	401
Q13322	GRB10	Growth factor receptor-bound protein 10 OS=Homo sapiens OX=9606 GN=GRB10 PE=1 SV=2	67.231	594	A0A2R8YCL1	By MS/MS	4	4	7.9	47941000	1598000	0.00630408	47941000	5	0.00841751	416
Q13895	BYSL	Bystin OS=Homo sapiens OX=9606 GN=BYSL PE=1 SV=3	49.601	437	H7BY94;F8WBL2	By MS/MS	5	5	12.6	148290000	5113600	0.0201731	148290000	5	0.0114416	435
Q96D46	NMD3	60S ribosomal export protein NMD3 OS=Homo sapiens OX=9606 GN=NMD3 PE=1 SV=1	57.603	503	C9JA08;C9IZW9;C9K0C2;C9J0B9	By MS/MS	5	5	14.5	133820000	4779200	0.0188539	133820000	5	0.00994036	623
Q96KP4	CNDP2	Cytosolic non-specific dipeptidase OS=Homo sapiens OX=9606 GN=CNDP2 PE=1 SV=2	52.878	475	J3KRD5;J3QQN6;J3QR27;J3QLU1;A0A087WVS2;J3QKQ0;J3QRD0;J3QL02;J3KSV5;A0A087WYZ1;J3QKT2	By MS/MS	6	6	22.5	97446000	3248200	0.0128141	97446000	5	0.0105263	647
Q9BQC3	DPH2	2-(3-amino-3-carboxypropyl)histidine synthase subunit 2 OS=Homo sapiens OX=9606 GN=DPH2 PE=1 SV=1	52.083	489	H0YCR5;E9PJH6;E9PLL2;E9PMH7	By MS/MS	4	4	15.7	37519000	1443000	0.00569261	37519000	5	0.0102249	672
Q9BZD4	NUF2	Kinetochore protein Nuf2 OS=Homo sapiens OX=9606 GN=NUF2 PE=1 SV=2	54.304	464	E9PQC4;B1AQT4;E9PP32;B1AQT3	By MS/MS	5	5	14	54209000	1748700	0.00689859	54209000	5	0.0107759	693
Q9H0U9	TSPYL1	Testis-specific Y-encoded-like protein 1 OS=Homo sapiens OX=9606 GN=TSPYL1 PE=1 SV=3	49.192	437		By MS/MS	6	6	18.5	280500000	10389000	0.0409844	280500000	5	0.0114416	708
Q9H1Z4	WDR13	WD repeat-containing protein 13 OS=Homo sapiens OX=9606 GN=WDR13 PE=1 SV=2	53.696	485	A0A087X091	By MS/MS	5	5	14	27878000	1161600	0.00458249	27878000	5	0.0103093	712
Q9NR46	SH3GLB2	Endophilin-B2 OS=Homo sapiens OX=9606 GN=SH3GLB2 PE=1 SV=1	43.974	395	B7ZC38;B7ZC39;F8WFB9	By MS/MS	5	5	19	48961000	2128700	0.00839769	48961000	5	0.0126582	751
Q9NXX6	NSMCE4A	Non-structural maintenance of chromosomes element 4 homolog A OS=Homo sapiens OX=9606 GN=NSMCE4A PE=1 SV=2	44.301	385	Q8N140	By MS/MS	5	5	21.6	41962000	1998200	0.00788287	41962000	5	0.012987	768
Q9UKZ1	CNOT11	CCR4-NOT transcription complex subunit 11 OS=Homo sapiens OX=9606 GN=CNOT11 PE=1 SV=1	55.215	510	H7C0C7	By MS/MS	4	4	12.7	40640000	1563100	0.0061664	40640000	5	0.00980392	805
A0A087WY71	AP2M1	AP-2 complex subunit mu OS=Homo sapiens OX=9606 GN=AP2M1 PE=1 SV=1	49.527	434	Q96CW1;E9PFW3;C9JJ47;C9JTK4;C9JGT8	By MS/MS	4	4	12.4	86948000	3105300	0.0122504	86948000	4	0.00921659	622
A0A0D9SF53	DDX3X	RNA helicase OS=Homo sapiens OX=9606 GN=DDX3X PE=1 SV=1	81.477	733	A0A2R8YF78;A0A2R8Y645;O00571;A0A2R8Y4A4;A0A2U3TZJ9;A0A2R8YFS5;A0A2R8YFR4;O15523;A0A2R8YCW1;A0A0D9SG12;A0A0D9SFB3;F6S8Q4;A0A2R8Y5G6;A0A2R8YDH3;A0A2R8Y7T2;A0A2R8YDT5;A0A087WVZ1;C9J081;C9J8G5;A0A0J9YVQ7;A0A2R8Y650;A0A2R8YCU0	By MS/MS	3	3	5.2	42334000	846670	0.0033401	39249000	3	0.00409277	58
A0A1B0GTY1	FTO	Alpha-ketoglutarate-dependent dioxygenase FTO OS=Homo sapiens OX=9606 GN=FTO PE=1 SV=1	48.605	421	A0A1B0GUC3;A0A1B0GV98;A0A1B0GTC5;A0A1B0GU26;Q9C0B1;A0A1B0GTC3;A0A1B0GVH5;F8WCB8	By MS/MS	3	3	10.9	19382000	745470	0.00294087	19382000	4	0.00950119	698
A0A2R8Y765	SMARCE1	SWI/SNF-related matrix-associated actin-dependent regulator of chromatin subfamily E member 1 OS=Homo sapiens OX=9606 GN=SMARCE1 PE=1 SV=1	32.319	277	J3QKS7;A0A2R8Y7U4;A0A2U3TZQ7;A0A2R8Y7I9;A0A2R8Y4T4;A0A2R8YES3;A0A2R8Y855;B4DGM3;Q969G3;J3QR61	By MS/MS	3	3	14.4	59551000	2835800	0.0111872	59551000	4	0.0144404	606
A0A2R8Y7K2	SPAST	Spastin (Fragment) OS=Homo sapiens OX=9606 GN=SPAST PE=1 SV=1	37.206	343	A0A2R8Y5N9;A0A2R8YFW8;A0A2R8YCL5;A0A2R8Y4I8;A0A2U3TZR0;Q9UBP0;A0A2R8Y481;A0A2R8YGN6;A0A2R8YEA0	By MS/MS	4	4	19	58362000	2431700	0.00959302	58362000	4	0.0116618	783
A0A5F9ZHN9	ALDH3A2	Aldehyde dehydrogenase OS=Homo sapiens OX=9606 GN=ALDH3A2 PE=1 SV=1	58.681	521	A0A5F9ZI12;P51648;A0A5F9ZGX4;A0A5F9ZHI5;J3QRD1;J3QS00;A0A5K1VW72;I3L1M4;I3L3I9;P48448;E9PJV0;C9JMC5;E9PNN6;C9JKT2;P30838;A0A5F9ZHZ9;P43353;A8MYB8	By MS/MS	4	4	8.8	66821000	2570000	0.0101386	66821000	4	0.00767754	311
F6TDL0	P3R3URF-PIK3R3	Uncharacterized protein OS=Homo sapiens OX=9606 GN=P3R3URF-PIK3R3 PE=3 SV=1	59.394	507	Q92569;Q5T4P3	By MS/MS	4	4	11.2	33432000	983290	0.00387906	33432000	4	0.00788955	597
F8VZY9	KRT18	Keratin, type I cytoskeletal 18 OS=Homo sapiens OX=9606 GN=KRT18 PE=1 SV=1	43.774	391	P05783	By MS/MS	4	2	12	20938000	722000	0.00284828	15811000	2	0.00511509	139
H3BSL2	BBS4	Bardet-Biedl syndrome 4 protein (Fragment) OS=Homo sapiens OX=9606 GN=BBS4 PE=1 SV=1	32.151	281	Q96RK4;H3BQV7;H3BPP7	By MS/MS	4	4	15.7	21951000	1371900	0.00541212	21951000	4	0.0142349	655
O75449	KATNA1	Katanin p60 ATPase-containing subunit A1 OS=Homo sapiens OX=9606 GN=KATNA1 PE=1 SV=1	55.965	491	B7ZBC8;B7ZBC9	By MS/MS	5	5	15.7	59761000	1810900	0.00714397	59761000	4	0.00814664	96
O75569	PRKRA	Interferon-inducible double-stranded RNA-dependent protein kinase activator A OS=Homo sapiens OX=9606 GN=PRKRA PE=1 SV=1	34.404	313	F8WEG8;G5E9Q4;C9JMM3	By matching	1	1	2.9	1732500	115500	0.000455646	3846600	0	0	100
O75828	CBR3	Carbonyl reductase [NADPH] 3 OS=Homo sapiens OX=9606 GN=CBR3 PE=1 SV=3	30.85	277		By matching	2	0	10.5	0	NA	NA	0	0	0	105
P04406	GAPDH	Glyceraldehyde-3-phosphate dehydrogenase OS=Homo sapiens OX=9606 GN=GAPDH PE=1 SV=3	36.053	335	E7EUT5	By MS/MS	1	1	7.2	18577000	977750	0.00385721	0	1	0.00298507	132
P12931	SRC	Proto-oncogene tyrosine-protein kinase Src OS=Homo sapiens OX=9606 GN=SRC PE=1 SV=3	59.835	536		By MS/MS	5	4	13.8	45365000	1463400	0.00577309	45365000	4	0.00746269	179
P12955	PEPD	Xaa-Pro dipeptidase OS=Homo sapiens OX=9606 GN=PEPD PE=1 SV=3	54.548	493	A0A494C165;A0A494C194;K7ES25;V9GYL0	By MS/MS	4	4	12	55288000	2047700	0.00807814	53409000	4	0.00811359	180
P28838	LAP3	Cytosol aminopeptidase OS=Homo sapiens OX=9606 GN=LAP3 PE=1 SV=3	56.166	519	H0Y9Q1	By MS/MS	4	4	11.2	80438000	2437500	0.0096159	80438000	4	0.00770713	228
P30101	PDIA3	Protein disulfide-isomerase A3 OS=Homo sapiens OX=9606 GN=PDIA3 PE=1 SV=4	56.782	505		By MS/MS	5	5	14.5	118680000	3490700	0.0137708	118680000	4	0.00792079	233
P31153	MAT2A	S-adenosylmethionine synthase isoform type-2 OS=Homo sapiens OX=9606 GN=MAT2A PE=1 SV=1	43.661	395		By MS/MS	3	3	10.4	32520000	1626000	0.00641454	32520000	4	0.0101266	239
P31323	PRKAR2B	cAMP-dependent protein kinase type II-beta regulatory subunit OS=Homo sapiens OX=9606 GN=PRKAR2B PE=1 SV=3	46.302	418		By MS/MS	4	3	15.3	42296000	1691900	0.00667452	37161000	4	0.00956938	242
P38646	HSPA9	Stress-70 protein, mitochondrial OS=Homo sapiens OX=9606 GN=HSPA9 PE=1 SV=2	73.681	679	D6RJI2;A0A3B3ITI4;D6RA73;H0YBG6	By MS/MS	4	4	7.5	47150000	1096500	0.00432568	31003000	4	0.00589102	259
P43686	PSMC4	26S proteasome regulatory subunit 6B OS=Homo sapiens OX=9606 GN=PSMC4 PE=1 SV=2	47.366	418		By MS/MS	3	3	15.8	65247000	2509500	0.00989994	65247000	4	0.00956938	274
P49411	TUFM	Elongation factor Tu, mitochondrial OS=Homo sapiens OX=9606 GN=TUFM PE=1 SV=2	49.542	452	H3BNU3	By MS/MS	3	3	10.2	19596000	612390	0.00241587	7072700	3	0.00663717	294
P52306	RAP1GDS1	Rap1 GTPase-GDP dissociation stimulator 1 OS=Homo sapiens OX=9606 GN=RAP1GDS1 PE=1 SV=3	66.317	607	D6RHH8;D6RB97;D6REZ0;H0Y8M2	By MS/MS	4	4	10.2	16499000	423050	0.00166893	16499000	4	0.00658979	314
P55795	HNRNPH2	Heterogeneous nuclear ribonucleoprotein H2 OS=Homo sapiens OX=9606 GN=HNRNPH2 PE=1 SV=1	49.264	449		By MS/MS	7	3	23.4	82225000	3162500	0.012476	82225000	4	0.00890869	330
P98170	XIAP	E3 ubiquitin-protein ligase XIAP OS=Homo sapiens OX=9606 GN=XIAP PE=1 SV=2	56.685	497	B1AKU2	By MS/MS	3	3	7.4	22460000	575890	0.00227188	22460000	4	0.00804829	369
Q14739	LBR	Delta(14)-sterol reductase LBR OS=Homo sapiens OX=9606 GN=LBR PE=1 SV=2	70.703	615	A0A494C1L1;C9JXK0	By MS/MS	3	3	5.5	108940000	3890600	0.0153484	92411000	4	0.00650407	448
Q16658	FSCN1	Fascin OS=Homo sapiens OX=9606 GN=FSCN1 PE=1 SV=3	54.53	493	C9JPH9;C9JFC0;A0A0A0MSB2	By MS/MS	3	3	7.1	50092000	1669700	0.00658694	50092000	4	0.00811359	479
Q2M3G0	ABCB5	ATP-binding cassette sub-family B member 5 OS=Homo sapiens OX=9606 GN=ABCB5 PE=1 SV=4	138.641	1257		By MS/MS	1	1	0.9	64109000	915840	0.00361297	31125000	4	0.00318218	484
Q8IU60	DCP2	m7GpppN-mRNA hydrolase OS=Homo sapiens OX=9606 GN=DCP2 PE=1 SV=3	48.423	420	H0Y9T5	By MS/MS	4	4	12.1	65344000	2513200	0.00991453	57513000	4	0.00952381	550
Q8N8D1	PDCD7	Programmed cell death protein 7 OS=Homo sapiens OX=9606 GN=PDCD7 PE=1 SV=1	54.7	485	H3BT73	By MS/MS	4	4	12.4	18481000	710790	0.00280406	18481000	4	0.00824742	564
Q8NFF5	FLAD1	FAD synthase OS=Homo sapiens OX=9606 GN=FLAD1 PE=1 SV=1	65.266	587	Q5T196;Q5T191	By MS/MS	4	4	12.3	131210000	3748700	0.0147886	119820000	4	0.00681431	573
Q96A33	CCDC47	Coiled-coil domain-containing protein 47 OS=Homo sapiens OX=9606 GN=CCDC47 PE=1 SV=1	55.874	483	A0A087WYW6	By MS/MS	4	4	11	27749000	1261300	0.00497581	27749000	4	0.00828157	612
Q96D53	COQ8B	Atypical kinase COQ8B, mitochondrial OS=Homo sapiens OX=9606 GN=COQ8B PE=1 SV=2	60.069	544	M0R001;M0R011	By MS/MS	4	4	9	45472000	1263100	0.00498291	45472000	4	0.00735294	624
Q96TA2	YME1L1	ATP-dependent zinc metalloprotease YME1L1 OS=Homo sapiens OX=9606 GN=YME1L1 PE=1 SV=2	86.455	773	Q96I63;R4GNA5	By MS/MS	3	3	6.7	35571000	671160	0.00264772	35571000	4	0.00517464	658
Q99717	SMAD5	Mothers against decapentaplegic homolog 5 OS=Homo sapiens OX=9606 GN=SMAD5 PE=1 SV=1	52.258	465	D6R9D4;D6RIZ9;D6RBB4	By MS/MS	4	2	14.4	44165000	1766600	0.00696921	44165000	4	0.00860215	665
Q9HCC0	MCCC2	Methylcrotonoyl-CoA carboxylase beta chain, mitochondrial OS=Homo sapiens OX=9606 GN=MCCC2 PE=1 SV=1	61.333	563	A0A0G2JM88;D6R9R1;D6RDF7;D6RD67	By MS/MS	4	4	8.7	36967000	1120200	0.00441917	36967000	4	0.0071048	739
Q9NPF5	DMAP1	DNA methyltransferase 1-associated protein 1 OS=Homo sapiens OX=9606 GN=DMAP1 PE=1 SV=1	52.993	467	Q5TG40;Q5TG37;Q5TG38;Q5TG39	By MS/MS	4	4	16.3	26744000	862710	0.00340338	26744000	4	0.00856531	744
Q9NVV4	MTPAP	Poly(A) RNA polymerase, mitochondrial OS=Homo sapiens OX=9606 GN=MTPAP PE=1 SV=1	66.172	582		By MS/MS	3	3	8.8	108410000	2779700	0.0109659	108410000	4	0.00687285	762
Q9UBI9	HECA	Headcase protein homolog OS=Homo sapiens OX=9606 GN=HECA PE=1 SV=1	58.837	543		By MS/MS	3	3	4.6	121990000	4356700	0.0171871	78088000	4	0.00736648	782
Q9UQB8	BAIAP2	Brain-specific angiogenesis inhibitor 1-associated protein 2 OS=Homo sapiens OX=9606 GN=BAIAP2 PE=1 SV=1	60.868	552	I3L4C2;I3L3C5;I3L0Y9;I3L2M4;B4DWA1;I3L2J6;I3L113;I3L526;I3L125;I3L0M4;I3L3J7;I3L327;I3L1C8;I3L3C6	By MS/MS	4	4	11.2	69161000	1536900	0.00606305	69161000	4	0.00724638	819
Q9Y6V7	DDX49	Probable ATP-dependent RNA helicase DDX49 OS=Homo sapiens OX=9606 GN=DDX49 PE=1 SV=1	54.226	483	M0R1S3;M0QZC0;M0R0K1	By MS/MS	3	3	12.2	77324000	2666300	0.0105185	77324000	4	0.00828157	845
A0A087WTV1	OSBPL2	Oxysterol-binding protein-related protein 2 (Fragment) OS=Homo sapiens OX=9606 GN=OSBPL2 PE=1 SV=1	20.362	180	A0A2R8YG95;A0A2R8YFT0;A0A2R8Y690;A0A2R8YG59;A0A2R8Y5R1;A0A2R8YEX0;A0A2R8Y362;A0A2R8YD49;Q9H1P3;A0A2R8YG53;E7ET92;A0A2R8YDU7	By MS/MS	2	2	18.3	46383000	3568000	0.0140757	46383000	3	0.0166667	710
A0A0A0MSM0	HSPH1	Heat shock protein 105 kDa OS=Homo sapiens OX=9606 GN=HSPH1 PE=1 SV=1	88.842	782	Q92598	By MS/MS	2	2	3.8	67620000	1325900	0.00523065	41973000	3	0.00383632	598
A0A0A0MTN3	GSTM3	Glutathione S-transferase OS=Homo sapiens OX=9606 GN=GSTM3 PE=1 SV=1	24.915	212	P21266;E9PLF1;E9PHN7;A0A3B3IRM5;E9PHN6;Q5T8R1;P46439;P28161;F6XZQ7	By MS/MS	1	1	7.1	1290600	75918	0.000299495	0	1	0.00471698	204
A0A1X7SBZ2	DDX17	RNA helicase OS=Homo sapiens OX=9606 GN=DDX17 PE=1 SV=1	80.254	729	Q92841;A0A5H1ZRQ2;A0A0U1RQJ0;J3QSF1;J3KRZ1	By MS/MS	4	2	7.5	26778000	653120	0.00257655	16152000	3	0.00411523	602
A0A3B3IRP5	CDC73	Parafibromin OS=Homo sapiens OX=9606 GN=CDC73 PE=1 SV=1	54.156	482	Q6P1J9;A0A2R8YHB3;A0A1B0GUB2;A0A2R8Y640	By MS/MS	3	3	8.3	23651000	695630	0.00274425	23651000	3	0.00622407	520
B0QYV1	RBFOX2	RNA binding protein fox-1 homolog 2 OS=Homo sapiens OX=9606 GN=RBFOX2 PE=1 SV=1	37.866	357	O43251;A0A0G2JRA5;A0A0G2JSB3;F8VZG9;B7Z1U7;J3KNW3;Q9NWB1;A0A087X2B1;B0QYY4;A0A286YEU2;F8VZY7;F8VR27;S4R469;S4R3K7;A0A0G2JRD1;B0QYY7;I3L1D4;J3QQZ2;A0A3B3ITL7;J3QRF4;A6NFN3;F8VRS4;B0QYY6	By MS/MS	3	3	14.3	19798000	1799800	0.00710018	19798000	3	0.00840336	79
C9J7Z4	TSEN2	tRNA-intron endonuclease Sen2 (Fragment) OS=Homo sapiens OX=9606 GN=TSEN2 PE=1 SV=1	43.174	378	Q8NCE0	By MS/MS	3	3	7.9	21489000	859540	0.00339087	11382000	3	0.00793651	570
C9JZI7	NAP1L4	Nucleosome assembly protein 1-like 4 (Fragment) OS=Homo sapiens OX=9606 GN=NAP1L4 PE=1 SV=1	31.84	278	Q99733;A8MXH2;E9PKT8;C9J6D1;E9PNW0;E9PJJ2;E9PS34;E9PNJ7;H0YCI4;E9PKI2;C9J1B1;E9PP22	By MS/MS	4	3	20.5	53970000	3174700	0.0125241	53970000	3	0.0107914	666
D6RGI3	SEPTIN11	Septin 11, isoform CRA_b OS=Homo sapiens OX=9606 GN=SEPTIN11 PE=1 SV=1	49.006	425	Q9NVA2;D6RER5;D6RDU5;B1AMS2;Q14141;D6RDP1;D6R9Y6;H0Y961	By MS/MS	3	3	9.9	79318000	3050700	0.012035	79318000	3	0.00705882	760
E7ETC2	PPP3CA	Serine/threonine-protein phosphatase OS=Homo sapiens OX=9606 GN=PPP3CA PE=1 SV=1	47.815	423	Q08209;Q5F2F8;P16298;E9PPC8;E9PK68	By MS/MS	3	2	9	26995000	1285500	0.00507128	17207000	3	0.0070922	397
E9PKD3	TXNRD1	Thioredoxin reductase 1, cytoplasmic (Fragment) OS=Homo sapiens OX=9606 GN=TXNRD1 PE=1 SV=1	19.393	175	E9PIR7;F8W809;A0A087WSW9;A0A182DWI3;A0A087WSY9;Q16881;E2QRB9;E9PQI3;E9PLT3;E9PKI4;A0A0B4J225;E9PIZ5	By MS/MS	3	3	24	37594000	3132900	0.0123592	37594000	3	0.0171429	483
F2Z2I2	PFKFB3	6-phosphofructo-2-kinase OS=Homo sapiens OX=9606 GN=PFKFB3 PE=1 SV=1	52.584	455	Q5W015;Q16875;Q5VX20;A0A1W2PR17;A0A1W2PNV9	By MS/MS	3	2	9	18393000	510910	0.00201553	18393000	3	0.00659341	482
H0YDG7	PPP2R1B	Serine/threonine-protein phosphatase 2A 65 kDa regulatory subunit A beta isoform (Fragment) OS=Homo sapiens OX=9606 GN=PPP2R1B PE=1 SV=1	24.755	224	P30154;B3KQV6;P30153	By MS/MS	2	2	17	6902600	431420	0.00170195	6902600	3	0.0133929	234
O43293	DAPK3	Death-associated protein kinase 3 OS=Homo sapiens OX=9606 GN=DAPK3 PE=1 SV=1	52.536	454	M0R0D0;M0QYW5;Q9UIK4	By MS/MS	3	3	9.3	86859000	3474400	0.0137065	86859000	3	0.00660793	80
O75131	CPNE3	Copine-3 OS=Homo sapiens OX=9606 GN=CPNE3 PE=1 SV=1	60.131	537	A0A087WUS8;A0A087WXR6;E5RHZ0;A0A087WYQ3;Q96FN4;E7ENV7;Q8IYJ1;Q96A23;O95741;Q86YQ8;Q9HCH3;Q9UBL6	By MS/MS	3	3	6.3	67901000	2829200	0.0111611	67901000	3	0.00558659	91
O95831	AIFM1	Apoptosis-inducing factor 1, mitochondrial OS=Homo sapiens OX=9606 GN=AIFM1 PE=1 SV=1	66.901	613	E9PMA0	By MS/MS	3	3	8.2	12003000	363740	0.00143495	12003000	3	0.00489396	125
P09960	LTA4H	Leukotriene A-4 hydrolase OS=Homo sapiens OX=9606 GN=LTA4H PE=1 SV=2	69.285	611		By MS/MS	2	2	5.1	28898000	740970	0.00292311	21694000	3	0.00490998	165
P11908	PRPS2	Ribose-phosphate pyrophosphokinase 2 OS=Homo sapiens OX=9606 GN=PRPS2 PE=1 SV=2	34.769	318	A0A0B4J207;P21108;A6NMS2;H7C540;D3YTJ7;B1ALA7;Q15244	By matching	1	0	2.5	0	NA	NA	0	0	0	175
P12081	HARS1	Histidine--tRNA ligase, cytoplasmic OS=Homo sapiens OX=9606 GN=HARS1 PE=1 SV=2	57.411	509	B4E1C5;B4DDD8;B3KWE1;E7ETE2;A0A2R8YFR1;D6RF05;A0A2R8YCI2;A0A2R8Y4X6;A0A2R8Y5E8;D6RJE6;A0A2R8Y6I1;A0A2R8Y3N3;P49590;A0A2R8Y5P7	By MS/MS	4	4	11.2	105700000	3109000	0.012265	105700000	3	0.00589391	177
P22102	GART	Trifunctional purine biosynthetic protein adenosine-3 OS=Homo sapiens OX=9606 GN=GART PE=1 SV=1	107.767	1010		By MS/MS	3	3	3.7	71650000	1279500	0.00504761	71650000	3	0.0029703	208
P31749	AKT1	RAC-alpha serine/threonine-protein kinase OS=Homo sapiens OX=9606 GN=AKT1 PE=1 SV=2	55.686	480	G3V4I6	By MS/MS	3	2	8.8	28368000	787990	0.00310861	28368000	3	0.00625	243
P34897	SHMT2	Serine hydroxymethyltransferase, mitochondrial OS=Homo sapiens OX=9606 GN=SHMT2 PE=1 SV=3	55.993	504	G3V2Y4;H0YIZ0;G3V4W5;G3V2W0;G3V540;G3V5L0	By MS/MS	4	4	13.5	121020000	3667400	0.0144678	121020000	3	0.00595238	251
P36578	RPL4	60S ribosomal protein L4 OS=Homo sapiens OX=9606 GN=RPL4 PE=1 SV=5	47.697	427	H3BTP7;H3BU31;H3BM89	By MS/MS	2	2	8.2	61129000	2264000	0.00893144	61129000	3	0.00702576	256
P49674	CSNK1E	Casein kinase I isoform epsilon OS=Homo sapiens OX=9606 GN=CSNK1E PE=1 SV=1	47.315	416	H0Y2N6;J3QQI9;B0QY36;H0Y645;B0QY35;B0QY34;A0A669KBC0;P48730;H7BYT1;H0Y5S9;H0Y682	By MS/MS	2	2	5.3	25116000	1141600	0.00450359	22798000	2	0.00480769	301
P55010	EIF5	Eukaryotic translation initiation factor 5 OS=Homo sapiens OX=9606 GN=EIF5 PE=1 SV=2	49.223	431		By MS/MS	2	2	5.8	39660000	1525400	0.00601768	36388000	3	0.00696056	325
P55084	HADHB	Trifunctional enzyme subunit beta, mitochondrial OS=Homo sapiens OX=9606 GN=HADHB PE=1 SV=3	51.294	474	F5GZQ3;B5MD38	By MS/MS	3	3	12.2	26265000	905700	0.00357297	26265000	3	0.00632911	327
P81605	DCD	Dermcidin OS=Homo sapiens OX=9606 GN=DCD PE=1 SV=2	11.284	110		By MS/MS	1	1	10	53553000	7650400	0.0301807	58026000	1	0.00909091	366
Q05932	FPGS	Folylpolyglutamate synthase, mitochondrial OS=Homo sapiens OX=9606 GN=FPGS PE=1 SV=3	64.609	587	Q5JU21;Q5JU20;Q5JU23	By MS/MS	3	3	8.3	75680000	2702800	0.0106625	75680000	3	0.00511073	387
Q06203	PPAT	Amidophosphoribosyltransferase OS=Homo sapiens OX=9606 GN=PPAT PE=1 SV=1	57.399	517	D6RCC8;D6RE15	By MS/MS	5	5	10.6	110830000	3821800	0.0150769	110830000	3	0.00580271	388
Q06587	RING1	E3 ubiquitin-protein ligase RING1 OS=Homo sapiens OX=9606 GN=RING1 PE=1 SV=2	42.429	406	X6RFN3;Q99496	By MS/MS	3	3	10.3	31352000	1959500	0.0077302	31352000	3	0.00738916	390
Q13043	STK4	Serine/threonine-protein kinase 4 OS=Homo sapiens OX=9606 GN=STK4 PE=1 SV=2	55.63	487	F5H5B4	By MS/MS	3	2	8.6	55306000	1784100	0.00703825	55306000	3	0.00616016	409
Q15007	WTAP	Pre-mRNA-splicing regulator WTAP OS=Homo sapiens OX=9606 GN=WTAP PE=1 SV=2	44.244	396	A0A087X1R4	By MS/MS	3	3	9.8	13388000	557830	0.00220063	13388000	3	0.00757576	453
Q15018	ABRAXAS2	BRISC complex subunit Abraxas 2 OS=Homo sapiens OX=9606 GN=ABRAXAS2 PE=1 SV=2	46.901	415		By MS/MS	3	3	8.9	49765000	2619200	0.0103327	39918000	3	0.00722892	454
Q4VCS5	AMOT	Angiomotin OS=Homo sapiens OX=9606 GN=AMOT PE=1 SV=1	118.085	1084		By MS/MS	3	3	3.6	20288000	355930	0.00140414	17596000	2	0.00184502	494
Q53T59	HS1BP3	HCLS1-binding protein 3 OS=Homo sapiens OX=9606 GN=HS1BP3 PE=1 SV=1	42.78	392	H7C0Y9;F8WDN8;H7BZZ1	By MS/MS	2	2	8.9	21409000	1259400	0.00496831	21409000	3	0.00765306	498
Q5SQI0	ATAT1	Alpha-tubulin N-acetyltransferase 1 OS=Homo sapiens OX=9606 GN=ATAT1 PE=1 SV=1	46.81	421		By MS/MS	4	4	11.4	32834000	1216100	0.0047975	32834000	3	0.00712589	504
Q5T160	RARS2	Probable arginine--tRNA ligase, mitochondrial OS=Homo sapiens OX=9606 GN=RARS2 PE=1 SV=1	65.505	578	H0Y450	By MS/MS	4	4	9.2	38772000	969300	0.00382387	38772000	3	0.00519031	506
Q6IQ49	SDE2	Replication stress response regulator SDE2 OS=Homo sapiens OX=9606 GN=SDE2 PE=1 SV=1	49.742	451		By MS/MS	2	2	7.1	28658000	1061400	0.00418721	28658000	3	0.00665188	516
Q7Z434	MAVS	Mitochondrial antiviral-signaling protein OS=Homo sapiens OX=9606 GN=MAVS PE=1 SV=2	56.528	540		By MS/MS	3	3	12	24224000	1101100	0.00434382	24224000	3	0.00555556	538
Q86Y07	VRK2	Serine/threonine-protein kinase VRK2 OS=Homo sapiens OX=9606 GN=VRK2 PE=1 SV=3	58.141	508		By MS/MS	4	4	10.2	43516000	1450500	0.0057222	43516000	3	0.00590551	549
Q8IUI8	CRLF3	Cytokine receptor-like factor 3 OS=Homo sapiens OX=9606 GN=CRLF3 PE=1 SV=2	49.766	442		By MS/MS	3	3	11.5	24886000	1185000	0.00467481	5932800	3	0.00678733	552
Q969S3	ZNF622	Zinc finger protein 622 OS=Homo sapiens OX=9606 GN=ZNF622 PE=1 SV=1	54.272	477		By MS/MS	3	3	11.1	86969000	3106000	0.0122531	86969000	3	0.00628931	608
Q96A49	SYAP1	Synapse-associated protein 1 OS=Homo sapiens OX=9606 GN=SYAP1 PE=1 SV=1	39.933	352		By MS/MS	3	3	16.5	19739000	1161100	0.00458052	19739000	3	0.00852273	613
Q96AG4	LRRC59	Leucine-rich repeat-containing protein 59 OS=Homo sapiens OX=9606 GN=LRRC59 PE=1 SV=1	34.93	307		By matching	1	1	4.2	1934800	113810	0.000448979	3562700	0	0	614
Q96CB8	INTS12	Integrator complex subunit 12 OS=Homo sapiens OX=9606 GN=INTS12 PE=1 SV=1	48.808	462	A0A087WXN4;E9PGI3;A0A1B0GX90;C9JDP3;C9J0M6	By MS/MS	4	4	12.3	12777000	491430	0.00193868	12777000	3	0.00649351	619
Q96F63	CCDC97	Coiled-coil domain-containing protein 97 OS=Homo sapiens OX=9606 GN=CCDC97 PE=1 SV=1	38.947	343		By MS/MS	2	2	18.1	21294000	1183000	0.00466692	21294000	3	0.00874636	633
Q96SZ6	CDK5RAP1	Mitochondrial tRNA methylthiotransferase CDK5RAP1 OS=Homo sapiens OX=9606 GN=CDK5RAP1 PE=1 SV=2	67.689	601		By MS/MS	3	3	6	44815000	1179300	0.00465232	43514000	3	0.00499168	656
Q9BX40	LSM14B	Protein LSM14 homolog B OS=Homo sapiens OX=9606 GN=LSM14B PE=1 SV=1	42.071	385	Q5TBP9;Q5TBQ0;A0A0C4DFV2;Q5TBQ1	By MS/MS	3	3	13.5	17060000	1003500	0.00395879	17060000	3	0.00779221	686
Q9C037	TRIM4	E3 ubiquitin-protein ligase TRIM4 OS=Homo sapiens OX=9606 GN=TRIM4 PE=1 SV=2	57.461	500	H7C0Q6	By MS/MS	3	3	8.4	50163000	1520100	0.00599677	50163000	3	0.006	697
Q9H040	SPRTN	SprT-like domain-containing protein Spartan OS=Homo sapiens OX=9606 GN=SPRTN PE=1 SV=2	55.134	489	B1AKT1	By MS/MS	2	2	5.5	3288100	113380	0.000447282	3288100	3	0.00613497	701
Q9H1Y0	ATG5	Autophagy protein 5 OS=Homo sapiens OX=9606 GN=ATG5 PE=1 SV=2	32.447	275	A0A1B0GV54;A0A1B0GUS1;L7UQJ2;A0A2R8Y718	By MS/MS	2	2	10.9	77516000	4844700	0.0191123	77516000	3	0.0109091	711
Q9H7Z6	KAT8	Histone acetyltransferase KAT8 OS=Homo sapiens OX=9606 GN=KAT8 PE=1 SV=2	52.403	458	H3BMX5	By MS/MS	3	3	9.4	29579000	1056400	0.00416748	29579000	3	0.00655022	723
Q9NUJ3	TCP11L1	T-complex protein 11-like protein 1 OS=Homo sapiens OX=9606 GN=TCP11L1 PE=1 SV=1	57.035	509	E9PJ55;R4GNF5;E9PP52;E9PMB0;E9PS88;H0YES4	By MS/MS	5	5	16.7	72262000	2189800	0.00863873	72262000	3	0.00589391	755
Q9NZT1	CALML5	Calmodulin-like protein 5 OS=Homo sapiens OX=9606 GN=CALML5 PE=1 SV=2	15.893	146		By MS/MS	1	1	9.6	3885200	431690	0.00170301	3885200	1	0.00684932	774
Q9UJS0	SLC25A13	Calcium-binding mitochondrial carrier protein Aralar2 OS=Homo sapiens OX=9606 GN=SLC25A13 PE=1 SV=2	74.176	675		By MS/MS	2	2	5.9	18401000	471830	0.00186136	18401000	3	0.00444444	795
Q9ULM6	CNOT6	CCR4-NOT transcription complex subunit 6 OS=Homo sapiens OX=9606 GN=CNOT6 PE=1 SV=2	63.307	557	D6RGK9;H0Y9C1;H0Y9Z5;Q96LI5	By MS/MS	3	2	10.6	64913000	2094000	0.0082608	45328000	3	0.005386	807
Q9ULV4	CORO1C	Coronin-1C OS=Homo sapiens OX=9606 GN=CORO1C PE=1 SV=1	53.249	474	B4E3S0;F8W1H8;F8VUX3;F8VSA4;F8VRE9;H0YHL7;F8VTT6;F8VVB7	By MS/MS	3	3	7.6	58379000	2432400	0.00959578	58379000	3	0.00632911	809
Q9UN86	G3BP2	Ras GTPase-activating protein-binding protein 2 OS=Homo sapiens OX=9606 GN=G3BP2 PE=1 SV=2	54.121	482	D6RGJ4;D6RAC7;D6RB17	By MS/MS	2	2	6.8	33737000	1204900	0.00475331	33737000	3	0.00622407	814
Q9Y5X2	SNX8	Sorting nexin-8 OS=Homo sapiens OX=9606 GN=SNX8 PE=1 SV=1	52.569	465	C9JCB9;C9J8E6;C9J014;C9J271;C9IYC5	By MS/MS	3	3	9.7	33351000	1282700	0.00506023	33351000	3	0.00645161	839
S4R2X1	TRIT1	tRNA dimethylallyltransferase (Fragment) OS=Homo sapiens OX=9606 GN=TRIT1 PE=1 SV=1	15.224	140	B4DK89;S4R2Z0;Q9H3H1;S4R3F4;S4R3C5;S4R3U8	By MS/MS	2	2	18.6	9512100	1056900	0.00416945	7105400	3	0.0214286	716
A0A087WY58	NEK3	Serine/threonine-protein kinase Nek3 OS=Homo sapiens OX=9606 GN=NEK3 PE=1 SV=1	56.684	497	P51956	By MS/MS	2	2	8.7	31857000	1225300	0.00483379	31857000	2	0.00402414	312
A0A0B4J269		G_PROTEIN_RECEP_F1_2 domain-containing protein OS=Homo sapiens OX=9606 PE=1 SV=1	88.382	797	Q13509;G3V2A3	By MS/MS	17	2	22.1	162850000	4934700	0.0194673	162850000	2	0.00250941	426
A0A0C4DGT4	LPCAT4	Lysophospholipid acyltransferase LPCAT4 OS=Homo sapiens OX=9606 GN=LPCAT4 PE=1 SV=1	38.207	351	Q643R3	By MS/MS	2	2	9.7	18216000	910800	0.00359309	18216000	2	0.00569801	511
A0A0U1RQF0	FASN	3-hydroxyacyl-[acyl-carrier-protein] dehydratase OS=Homo sapiens OX=9606 GN=FASN PE=1 SV=1	273.198	2509	P49327	By MS/MS	2	2	1.4	3448300	24988	9.85773e-05	3448300	2	0.00079713	292
A0A140TA73	SNTB2	Beta-2-syntrophin (Fragment) OS=Homo sapiens OX=9606 GN=SNTB2 PE=1 SV=1	19.422	193	Q13425;A0A0G2JM75;J3KT21;H0YCS0	By MS/MS	2	2	11.9	52426000	5825100	0.0229799	52426000	2	0.0103627	420
A0A1W2PP35	HNRNPU	Heterogeneous nuclear ribonucleoprotein U (Fragment) OS=Homo sapiens OX=9606 GN=HNRNPU PE=1 SV=1	80.649	728	A0A1X7SBS1;A0A1W2PPS1;Q00839;A0A1W2PP22;A0A1W2PRZ7;A0A1W2PQD4;A0A1W2PQ74;A0A1W2PQL0;A0A1W2PP34;A0A1W2PPL4;A0A1W2PPH7;Q5RI18	By MS/MS	2	2	4.5	7374100	175570	0.000692621	7374100	2	0.00274725	376
A0A2R8Y602	CLPB	Caseinolytic peptidase B protein homolog (Fragment) OS=Homo sapiens OX=9606 GN=CLPB PE=1 SV=1	43.351	382		By MS/MS	6	0	26.7	61045000	3052200	0.0120409	61045000	2	0.0052356	848
A0A3B3IUC9	AGK	Acylglycerol kinase, mitochondrial OS=Homo sapiens OX=9606 GN=AGK PE=1 SV=1	14.805	134	A0A3B3ITV0;A0A3B3ITX7;E9PG39;A0A3B3ISY9;A0A3B3ISZ0;E9PC15;A0A3B3ITD0;Q53H12	By MS/MS	1	1	18.7	35295000	3921600	0.0154706	35295000	1	0.00746269	496
A0A5F9ZH13	IFT46	Intraflagellar transport protein 46 homolog OS=Homo sapiens OX=9606 GN=IFT46 PE=1 SV=1	40.004	355	E9PRT0;E9PSB9;E9PR06;Q9NQC8	By MS/MS	2	2	6.8	4801600	218260	0.000861032	4801600	2	0.0056338	849
A6NNY8	USP27X	Ubiquitin carboxyl-terminal hydrolase 27 OS=Homo sapiens OX=9606 GN=USP27X PE=1 SV=3	49.63	438	Q9UPT9	By MS/MS	2	2	9.4	22594000	806920	0.00318329	22594000	2	0.00456621	44
B1AHB1	MCM5	DNA helicase OS=Homo sapiens OX=9606 GN=MCM5 PE=1 SV=1	77.593	691	P33992	By MS/MS	2	2	4.2	3377000	75044	0.000296047	3377000	2	0.00289436	250
B1AN99	PRSS3	Trypsin-3 (Fragment) OS=Homo sapiens OX=9606 GN=PRSS3 PE=1 SV=8	19.288	177	P35030	By MS/MS	1	1	7.3	16065000	2295000	0.00905374	16065000	1	0.00564972	252
B5MCW2	RPL3	60S ribosomal protein L3 (Fragment) OS=Homo sapiens OX=9606 GN=RPL3 PE=1 SV=1	31.243	272	G5E9G0;P39023;H7C3M2;H7C422	By MS/MS	2	2	14	9813200	700940	0.0027652	9813200	2	0.00735294	260
B5MCY4	PRAME	Melanoma antigen preferentially-expressed in tumors OS=Homo sapiens OX=9606 GN=PRAME PE=1 SV=1	13.081	115	A0A0G2JRX7;E7EMH2;H7C2P3;E7EW99;P78395;B5MD04;A0A0G2JRX8	By MS/MS	2	2	27	15684000	1742700	0.00687492	15684000	2	0.0173913	363
C9IYA4	TEDC1	Tubulin epsilon and delta complex protein 1 (Fragment) OS=Homo sapiens OX=9606 GN=TEDC1 PE=1 SV=8	33.505	302	Q86SX3;C9J6B2;C9K0G6	By MS/MS	2	2	7.3	2077200	109320	0.000431266	2077200	2	0.00662252	541
C9K0R9	IMPDH1	Inosine-5'-monophosphate dehydrogenase 1 (Fragment) OS=Homo sapiens OX=9606 GN=IMPDH1 PE=1 SV=1	31.206	289	A0A3B3IRL5;C9J381;P20839;C9J029	By MS/MS	2	2	11.8	8563700	658750	0.00259876	8563700	2	0.00692042	203
D6RDI2	LUC7L3	Luc7-like protein 3 (Fragment) OS=Homo sapiens OX=9606 GN=LUC7L3 PE=1 SV=1	20.677	184	O95232;J3KPP4;D6RHH0;U3KQT3;E7EN55;C9JL41	By MS/MS	2	2	13.6	48560000	4414500	0.0174151	48560000	2	0.0108696	114
D6RGJ2	TNIP2	TNFAIP3-interacting protein 2 OS=Homo sapiens OX=9606 GN=TNIP2 PE=1 SV=1	38.933	346	Q8NFZ5	By MS/MS	2	2	9.8	4644000	193500	0.000763354	4644000	2	0.00578035	576
E5RHM7	TTI2	TELO2-interacting protein 2 (Fragment) OS=Homo sapiens OX=9606 GN=TTI2 PE=1 SV=1	10.99	101	E5RIH5;Q6NXR4	By MS/MS	2	2	44.6	19492000	3898500	0.0153795	19492000	2	0.019802	517
E7EX73	EIF4G1	Eukaryotic translation initiation factor 4 gamma 1 OS=Homo sapiens OX=9606 GN=EIF4G1 PE=1 SV=1	158.645	1436	E9PGM1;E7EUU4;Q04637;H7C0V6;H7C044	By MS/MS	2	2	2.2	1581000	20533	8.10024e-05	1581000	2	0.00139276	385
E9PIY1	PACSIN3	Protein kinase C and casein kinase substrate in neurons protein 3 OS=Homo sapiens OX=9606 GN=PACSIN3 PE=1 SV=1	37.214	320	A0A0C4DGG1;Q9UKS6;E9PJ33;E9PJ75;E9PNM9	By MS/MS	2	2	6.9	21688000	1084400	0.00427794	14271000	2	0.00625	803
F2Z2C0	DIS3	Exosome complex exonuclease RRP44 OS=Homo sapiens OX=9606 GN=DIS3 PE=1 SV=1	63.617	559	Q9Y2L1;G3V1J5	By MS/MS	3	3	6.1	20152000	592690	0.00233815	20152000	2	0.00357782	826
F5H7Z3	STK38L	Serine/threonine-protein kinase 38-like (Fragment) OS=Homo sapiens OX=9606 GN=STK38L PE=1 SV=1	11.097	94	F5GY51;Q9Y2H1;I3L0D0;F5H5E6;F5H0V1;F5H277	By MS/MS	3	2	36.2	31304000	6260700	0.0246984	31304000	2	0.0212766	823
F8W126	MCRS1	Microspherule protein 1 (Fragment) OS=Homo sapiens OX=9606 GN=MCRS1 PE=1 SV=1	35.684	318	Q96EZ8;F8W0I9;F8VVA6;F8VP44	By MS/MS	2	2	11.3	83941000	3997200	0.0157689	60562000	2	0.00628931	631
F8WBI9	PCCB	Propionyl-CoA carboxylase beta chain, mitochondrial OS=Homo sapiens OX=9606 GN=PCCB PE=1 SV=1	43.712	405	E7ETT4;E7EUY3;E7ETT1;P05166;E9PDR0;C9JQS9;E7EX59;H7C5C9;C9JVY9;E7ENC1;E9PEC3	By MS/MS	2	2	8.6	32601000	1304000	0.00514426	32601000	2	0.00493827	137
H0YE29	ARHGAP1	Rho GTPase-activating protein 1 (Fragment) OS=Homo sapiens OX=9606 GN=ARHGAP1 PE=1 SV=1	38.387	334	Q07960	By MS/MS	2	2	10.5	40346000	1833900	0.00723471	40346000	2	0.00598802	396
H0YG72	ITFG2	KICSTOR complex protein ITFG2 (Fragment) OS=Homo sapiens OX=9606 GN=ITFG2 PE=1 SV=1	6.385	57	H0YFM4;Q969R8	By MS/MS	1	1	45.6	79410000	39705000	0.156636	41557000	2	0.0350877	607
H0YG85	RASSF8	Ras association domain-containing protein 8 (Fragment) OS=Homo sapiens OX=9606 GN=RASSF8 PE=1 SV=1	23.945	208	Q8NHQ8	By MS/MS	2	2	13	2064700	137640	0.000542988	2064700	2	0.00961538	578
H0YJV7	YY1	Transcriptional repressor protein YY1 (Fragment) OS=Homo sapiens OX=9606 GN=YY1 PE=1 SV=1	20.844	190	P25490;H0YJU4;O15391	By MS/MS	2	2	14.7	58132000	4471700	0.0176408	58132000	2	0.0105263	219
H0YMP3	CCNB2	G2/mitotic-specific cyclin-B2 OS=Homo sapiens OX=9606 GN=CCNB2 PE=1 SV=1	31.181	270	H1UBN3;O95067	By MS/MS	2	2	10.7	24397000	1435100	0.00566145	24397000	2	0.00740741	111
H3BUM9	CSK	Tyrosine-protein kinase CSK (Fragment) OS=Homo sapiens OX=9606 GN=CSK PE=1 SV=1	12.31	110	K7ENL8;K7ES68;P41240;K7EQY5;P42679	By MS/MS	1	1	9.1	8960000	1280000	0.00504958	8960000	2	0.0181818	266
H7BYY1	TPM1	Tropomyosin 1 (Alpha), isoform CRA_m OS=Homo sapiens OX=9606 GN=TPM1 PE=1 SV=1	28.747	248	F5H7S3;B7Z596;H0YKJ4;H0YK48;A0A494BZZ2;H0YN06	By matching	2	0	7.7	0	NA	NA	0	0	0	858
H7C0T8	DALRD3	DALR anticodon-binding domain-containing protein 3 (Fragment) OS=Homo sapiens OX=9606 GN=DALRD3 PE=1 SV=2	20.592	184	Q5D0E6;C9JJG6	By MS/MS	2	2	22.8	59900000	7487600	0.0295385	59900000	2	0.0108696	500
H7C331	ENTR1	Endosome-associated-trafficking regulator 1 (Fragment) OS=Homo sapiens OX=9606 GN=ENTR1 PE=1 SV=1	18.987	167	Q96C92	By MS/MS	1	1	10.2	10314000	937680	0.00369913	10314000	2	0.011976	618
J3QSH4	VEZF1	Vascular endothelial zinc finger 1 OS=Homo sapiens OX=9606 GN=VEZF1 PE=1 SV=1	55.794	512	Q14119	By MS/MS	1	1	7.6	7313000	292520	0.00115399	7313000	2	0.00390625	436
K7EKE5	TUBG1	Tubulin gamma-1 chain OS=Homo sapiens OX=9606 GN=TUBG1 PE=3 SV=1	15.173	135	K7EIS0;Q9NRH3;P23258	By MS/MS	1	1	8.1	26132000	3266400	0.0128859	26132000	2	0.0148148	213
K7EMZ9	LSM14A	Protein LSM14 homolog A (Fragment) OS=Homo sapiens OX=9606 GN=LSM14A PE=1 SV=2	34.488	314	A0A140TA76;Q8ND56	By MS/MS	2	2	8.9	69489000	5345300	0.0210871	69489000	2	0.00636943	571
K7EQ16	RAD23A	UV excision repair protein RAD23 (Fragment) OS=Homo sapiens OX=9606 GN=RAD23A PE=1 SV=1	16.71	150	P54725	By MS/MS	1	1	20	13319000	3329800	0.013136	13319000	2	0.0133333	323
K7ESN3	GHDC	GH3 domain-containing protein OS=Homo sapiens OX=9606 GN=GHDC PE=1 SV=1	51.814	479	Q8N2G8;K7EJT7;K7EQ41;K7EL54	By MS/MS	2	2	5.2	2556100	106510	0.00042018	2556100	2	0.00417537	560
M0R0P9	AKT2	Non-specific serine/threonine protein kinase OS=Homo sapiens OX=9606 GN=AKT2 PE=1 SV=1	51.571	450	P31751;J3QL45;M0R283;J3QKW1	By MS/MS	3	2	8.9	26854000	789830	0.00311587	26854000	2	0.00444444	244
O00629	KPNA4	Importin subunit alpha-3 OS=Homo sapiens OX=9606 GN=KPNA4 PE=1 SV=1	57.887	521		By MS/MS	3	1	11.1	74090000	3704500	0.0146142	51688000	2	0.00383877	59
O43148	RNMT	mRNA cap guanine-N7 methyltransferase OS=Homo sapiens OX=9606 GN=RNMT PE=1 SV=1	54.844	476	K7EP06;K7ERH6	By MS/MS	2	2	5.5	2371200	79041	0.000311815	2371200	2	0.00420168	74
O43818	RRP9	U3 small nucleolar RNA-interacting protein 2 OS=Homo sapiens OX=9606 GN=RRP9 PE=1 SV=1	51.841	475		By MS/MS	1	1	3.6	5148300	183870	0.000725364	5148300	2	0.00421053	85
O43824	GTPBP6	Putative GTP-binding protein 6 OS=Homo sapiens OX=9606 GN=GTPBP6 PE=2 SV=4	56.897	516		By MS/MS	2	2	5.6	6091300	217550	0.000858231	6091300	2	0.00387597	87
O75386	TULP3	Tubby-related protein 3 OS=Homo sapiens OX=9606 GN=TULP3 PE=1 SV=2	49.642	442		By MS/MS	1	1	3.4	21109000	959490	0.00378517	21109000	2	0.00452489	94
O95400	CD2BP2	CD2 antigen cytoplasmic tail-binding protein 2 OS=Homo sapiens OX=9606 GN=CD2BP2 PE=1 SV=1	37.646	341		By MS/MS	2	2	6.2	8121100	580080	0.00228841	8121100	2	0.0058651	116
O95429	BAG4	BAG family molecular chaperone regulator 4 OS=Homo sapiens OX=9606 GN=BAG4 PE=1 SV=1	49.594	457		By MS/MS	2	2	7	15300000	956230	0.00377231	15300000	2	0.00437637	117
P05091	ALDH2	Aldehyde dehydrogenase, mitochondrial OS=Homo sapiens OX=9606 GN=ALDH2 PE=1 SV=2	56.381	517	F8VP50	By MS/MS	2	2	5.6	22434000	897380	0.00354015	22434000	2	0.00386847	135
P07814	EPRS1	Bifunctional glutamate/proline--tRNA ligase OS=Homo sapiens OX=9606 GN=EPRS1 PE=1 SV=5	170.591	1512	V9GYZ6	By MS/MS	2	2	2.3	2807700	28650	0.000113024	2807700	2	0.00132275	150
P07900	HSP90AA1	Heat shock protein HSP 90-alpha OS=Homo sapiens OX=9606 GN=HSP90AA1 PE=1 SV=5	84.66	732	Q14568;G3V2J8;Q58FG0;Q58FF6;Q92538;A0A669KB10;A0A669KBG8	By MS/MS	8	2	12.2	9662200	254270	0.00100309	6590600	2	0.00273224	151
P10155	RO60	60 kDa SS-A/Ro ribonucleoprotein OS=Homo sapiens OX=9606 GN=RO60 PE=1 SV=2	60.671	538		By MS/MS	2	2	4.8	42612000	1253300	0.00494425	42612000	2	0.00371747	169
P14923	JUP	Junction plakoglobin OS=Homo sapiens OX=9606 GN=JUP PE=1 SV=3	81.745	745	C9JTX4;C9J826;C9JK18;C9JKY1	By MS/MS	1	1	2.4	19761000	420440	0.00165863	19761000	1	0.00134228	191
P17066	HSPA6	Heat shock 70 kDa protein 6 OS=Homo sapiens OX=9606 GN=HSPA6 PE=1 SV=2	71.028	643	P48741	By MS/MS	6	1	11.7	87157000	2234800	0.00881625	87157000	2	0.00311042	197
P22314	UBA1	Ubiquitin-like modifier-activating enzyme 1 OS=Homo sapiens OX=9606 GN=UBA1 PE=1 SV=3	117.849	1058	Q5JRR6	By MS/MS	2	2	3.9	13186000	223500	0.000881704	13186000	2	0.00189036	210
P25205	MCM3	DNA replication licensing factor MCM3 OS=Homo sapiens OX=9606 GN=MCM3 PE=1 SV=3	90.981	808	J3KQ69;A0A499FHX9	By MS/MS	2	2	3.3	8645900	160110	0.000631631	8645900	2	0.00247525	218
P27708	CAD	CAD protein OS=Homo sapiens OX=9606 GN=CAD PE=1 SV=3	242.984	2225	F8VPD4;H7C2E4	By MS/MS	2	2	1.7	5166200	44924	0.000177224	1034100	1	0.000449438	227
P45984	MAPK9	Mitogen-activated protein kinase 9 OS=Homo sapiens OX=9606 GN=MAPK9 PE=1 SV=2	48.139	424	J3KNK1	By MS/MS	2	2	5.4	7824700	340200	0.00134208	5884000	2	0.00471698	277
P46060	RANGAP1	Ran GTPase-activating protein 1 OS=Homo sapiens OX=9606 GN=RANGAP1 PE=1 SV=1	63.542	587	B0QYT5;B0QYT4	By MS/MS	2	2	4.3	11642000	363810	0.00143522	11642000	2	0.00340716	278
P49840	GSK3A	Glycogen synthase kinase-3 alpha OS=Homo sapiens OX=9606 GN=GSK3A PE=1 SV=2	50.981	483	A8MT37;M0QYV0	By MS/MS	2	2	6.4	22293000	1013300	0.00399745	22293000	2	0.00414079	302
P50395	GDI2	Rab GDP dissociation inhibitor beta OS=Homo sapiens OX=9606 GN=GDI2 PE=1 SV=2	50.663	445	Q5SX91;Q5SX87;P31150	By MS/MS	2	2	4.3	18024000	600790	0.00237011	18024000	2	0.00449438	304
P50995	ANXA11	Annexin A11 OS=Homo sapiens OX=9606 GN=ANXA11 PE=1 SV=1	54.39	505	H0Y6E1	By MS/MS	2	2	4.2	3902600	177390	0.000699801	3902600	2	0.0039604	308
P54727	RAD23B	UV excision repair protein RAD23 homolog B OS=Homo sapiens OX=9606 GN=RAD23B PE=1 SV=1	43.171	409	Q5W0S4;Q5W0S5	By MS/MS	3	3	10.5	170510000	11367000	0.0448426	170510000	2	0.00488998	324
P58004	SESN2	Sestrin-2 OS=Homo sapiens OX=9606 GN=SESN2 PE=1 SV=1	54.494	480		By MS/MS	2	2	7.5	16903000	676130	0.00266732	16903000	2	0.00416667	333
P68363	TUBA1B	Tubulin alpha-1B chain OS=Homo sapiens OX=9606 GN=TUBA1B PE=1 SV=1	50.152	451	F8VVB9;F8VRZ4;F8VS66;C9JDS9;F8VWV9;F8VX09;C9K0S6;F8VRK0;Q9H853;F8VXZ7;F8W0F6	By MS/MS	25	0	64.1	479100000	20830000	0.082174	479100000	2	0.00443459	358
P78344	EIF4G2	Eukaryotic translation initiation factor 4 gamma 2 OS=Homo sapiens OX=9606 GN=EIF4G2 PE=1 SV=1	102.362	907	D3DQV9	By MS/MS	2	2	4	24360000	435000	0.00171607	12089000	2	0.00220507	361
Q00535	CDK5	Cyclin-dependent-like kinase 5 OS=Homo sapiens OX=9606 GN=CDK5 PE=1 SV=3	33.304	292		By matching	1	0	2.7	0	NA	NA	0	0	0	373
Q01518	CAP1	Adenylyl cyclase-associated protein 1 OS=Homo sapiens OX=9606 GN=CAP1 PE=1 SV=5	51.901	475	Q5T0R7;Q5T0R6;Q5T0R5;Q5T0R4;Q5T0R3;Q5T0R2;Q5T0R1;Q5T0R9	By MS/MS	2	2	6.5	89451000	2630900	0.0103789	89451000	2	0.00421053	378
Q02252	ALDH6A1	Methylmalonate-semialdehyde dehydrogenase [acylating], mitochondrial OS=Homo sapiens OX=9606 GN=ALDH6A1 PE=1 SV=2	57.84	535		By MS/MS	2	2	3.9	12552000	392260	0.00154746	12552000	2	0.00373832	380
Q05639	EEF1A2	Elongation factor 1-alpha 2 OS=Homo sapiens OX=9606 GN=EEF1A2 PE=1 SV=1	50.47	463	A0A2U3TZH3;A0A2R8Y488;A0A2R8Y660;A0A2R8YDN5	By MS/MS	7	2	19.2	52370000	2094800	0.00826395	52370000	2	0.00431965	386
Q06546	GABPA	GA-binding protein alpha chain OS=Homo sapiens OX=9606 GN=GABPA PE=1 SV=1	51.295	454		By MS/MS	2	2	4.8	8379300	364320	0.00143724	8379300	2	0.00440529	389
Q07002	CDK18	Cyclin-dependent kinase 18 OS=Homo sapiens OX=9606 GN=CDK18 PE=1 SV=4	54.424	474		By MS/MS	2	1	5.5	15382000	496180	0.00195742	15382000	2	0.00421941	392
Q10469	MGAT2	Alpha-1,6-mannosyl-glycoprotein 2-beta-N-acetylglucosaminyltransferase OS=Homo sapiens OX=9606 GN=MGAT2 PE=1 SV=1	51.55	447		By MS/MS	2	2	3.6	14224000	618420	0.00243966	14224000	2	0.00447427	400
Q12874	SF3A3	Splicing factor 3A subunit 3 OS=Homo sapiens OX=9606 GN=SF3A3 PE=1 SV=1	58.849	501		By MS/MS	2	2	4.2	50542000	1805100	0.00712109	50542000	2	0.00399202	405
Q13325	IFIT5	Interferon-induced protein with tetratricopeptide repeats 5 OS=Homo sapiens OX=9606 GN=IFIT5 PE=1 SV=1	55.847	482		By MS/MS	2	2	5.4	98576000	3399200	0.0134098	98576000	2	0.00414938	417
Q13424	SNTA1	Alpha-1-syntrophin OS=Homo sapiens OX=9606 GN=SNTA1 PE=1 SV=1	53.895	505		By MS/MS	2	2	10.1	27825000	993750	0.00392033	27825000	2	0.0039604	419
Q13426	XRCC4	DNA repair protein XRCC4 OS=Homo sapiens OX=9606 GN=XRCC4 PE=1 SV=2	38.287	336		By MS/MS	2	2	8.3	11900000	595010	0.00234731	11900000	2	0.00595238	421
Q14186	TFDP1	Transcription factor Dp-1 OS=Homo sapiens OX=9606 GN=TFDP1 PE=1 SV=1	45.07	410	F5H452;Q5JSB6;Q5JSB5	By MS/MS	2	2	11	70915000	4727700	0.0186507	70915000	2	0.00487805	439
Q14974	KPNB1	Importin subunit beta-1 OS=Homo sapiens OX=9606 GN=KPNB1 PE=1 SV=2	97.17	876	J3KTM9	By MS/MS	2	2	3.5	11215000	254880	0.0010055	11215000	2	0.00228311	451
Q15464	SHB	SH2 domain-containing adapter protein B OS=Homo sapiens OX=9606 GN=SHB PE=1 SV=2	55.042	509		By MS/MS	2	2	5.5	55484000	2055000	0.00810694	55484000	2	0.00392927	465
Q15545	TAF7	Transcription initiation factor TFIID subunit 7 OS=Homo sapiens OX=9606 GN=TAF7 PE=1 SV=1	40.259	349		By MS/MS	2	2	8.6	38068000	1903400	0.00750888	38068000	2	0.00573066	466
Q15773	MLF2	Myeloid leukemia factor 2 OS=Homo sapiens OX=9606 GN=MLF2 PE=1 SV=1	28.147	248		By matching	1	1	3.2	2252000	204730	0.000807657	4178700	0	0	471
Q15906	VPS72	Vacuolar protein sorting-associated protein 72 homolog OS=Homo sapiens OX=9606 GN=VPS72 PE=1 SV=1	40.594	364	A0A1W2PPT2	By MS/MS	2	2	12.9	21301000	1638600	0.00646425	21301000	2	0.00549451	475
Q16401	PSMD5	26S proteasome non-ATPase regulatory subunit 5 OS=Homo sapiens OX=9606 GN=PSMD5 PE=1 SV=3	56.196	504	F2Z3J2	By MS/MS	2	2	5.6	0	NA	NA	0	2	0.00396825	476
Q16543	CDC37	Hsp90 co-chaperone Cdc37 OS=Homo sapiens OX=9606 GN=CDC37 PE=1 SV=1	44.468	378	K7EL68;K7EQA9;K7EKQ2	By MS/MS	2	2	6.9	36808000	1937300	0.00764262	29912000	2	0.00529101	477
Q2TBF2	WSCD2	WSC domain-containing protein 2 OS=Homo sapiens OX=9606 GN=WSCD2 PE=2 SV=2	63.817	565		By MS/MS	1	1	2.1	34487000	1045100	0.0041229	34487000	1	0.00176991	486
Q4G176	ACSF3	Malonate--CoA ligase ACSF3, mitochondrial OS=Homo sapiens OX=9606 GN=ACSF3 PE=1 SV=3	64.13	576	A0A3B3ISK9;F5GX20;F5H5A1;F5H2G6	By MS/MS	2	2	8.9	13777000	417470	0.00164691	13777000	2	0.00347222	492
Q58FF8	HSP90AB2P	Putative heat shock protein HSP 90-beta 2 OS=Homo sapiens OX=9606 GN=HSP90AB2P PE=1 SV=2	44.349	381		By MS/MS	3	1	9.4	48958000	2128600	0.00839729	27463000	2	0.00524934	499
Q5JZH3	SNX21	Sorting nexin-21 OS=Homo sapiens OX=9606 GN=SNX21 PE=1 SV=1	40.397	364	Q969T3	By MS/MS	2	2	8.5	35592000	2224500	0.00877562	35592000	2	0.00549451	609
Q5T7W7	TSTD2	Thiosulfate sulfurtransferase/rhodanese-like domain-containing protein 2 OS=Homo sapiens OX=9606 GN=TSTD2 PE=1 SV=1	58.263	516		By MS/MS	3	3	7.8	22299000	719330	0.00283775	22299000	2	0.00387597	508
Q7LC44	ARC	Activity-regulated cytoskeleton-associated protein OS=Homo sapiens OX=9606 GN=ARC PE=1 SV=1	45.316	396		By MS/MS	2	2	6.8	21745000	1144500	0.00451503	21745000	2	0.00505051	535
Q86TJ2	TADA2B	Transcriptional adapter 2-beta OS=Homo sapiens OX=9606 GN=TADA2B PE=1 SV=2	48.47	420		By MS/MS	2	2	7.1	2818900	148360	0.000585278	2818900	2	0.0047619	542
Q86W42	THOC6	THO complex subunit 6 homolog OS=Homo sapiens OX=9606 GN=THOC6 PE=1 SV=1	37.535	341		By matching	1	1	3.2	2851700	142580	0.000562476	2851700	0	0	546
Q8NI60	COQ8A	Atypical kinase COQ8A, mitochondrial OS=Homo sapiens OX=9606 GN=COQ8A PE=1 SV=1	71.95	647		By MS/MS	3	3	7.6	81612000	2914700	0.0114984	81612000	2	0.00309119	579
Q8TEA1	NSUN6	tRNA (cytosine(72)-C(5))-methyltransferase NSUN6 OS=Homo sapiens OX=9606 GN=NSUN6 PE=1 SV=1	51.77	469	U3KQU2	By MS/MS	3	3	13.2	25728000	829940	0.0032741	25728000	2	0.00426439	583
Q8WU90	ZC3H15	Zinc finger CCCH domain-containing protein 15 OS=Homo sapiens OX=9606 GN=ZC3H15 PE=1 SV=1	48.602	426	H7C466;F8WB26	By MS/MS	2	2	7.3	54910000	1771300	0.00698775	54910000	2	0.00469484	588
Q92551	IP6K1	Inositol hexakisphosphate kinase 1 OS=Homo sapiens OX=9606 GN=IP6K1 PE=1 SV=3	50.236	441	C9JNA8	By MS/MS	2	2	7.5	26192000	1190500	0.0046965	26192000	2	0.00453515	596
Q92734	TFG	Protein TFG OS=Homo sapiens OX=9606 GN=TFG PE=1 SV=2	43.448	400		By MS/MS	1	1	6	6915400	461030	0.00181876	6915400	2	0.005	600
Q96BH1	RNF25	E3 ubiquitin-protein ligase RNF25 OS=Homo sapiens OX=9606 GN=RNF25 PE=1 SV=1	51.219	459		By MS/MS	2	2	7.2	32369000	1471300	0.00580426	32369000	2	0.0043573	615
Q96FJ0	STAMBPL1	AMSH-like protease OS=Homo sapiens OX=9606 GN=STAMBPL1 PE=1 SV=2	49.783	436		By MS/MS	1	1	4.6	8445500	383880	0.0015144	8445500	2	0.00458716	635
Q99611	SEPHS2	Selenide, water dikinase 2 OS=Homo sapiens OX=9606 GN=SEPHS2 PE=1 SV=3	47.305	448		By MS/MS	2	2	10.3	76257000	4485700	0.017696	76257000	2	0.00446429	661
Q9BPU6	DPYSL5	Dihydropyrimidinase-related protein 5 OS=Homo sapiens OX=9606 GN=DPYSL5 PE=1 SV=1	61.421	564	E9PHT0;E7ESV0;E7EWB4	By MS/MS	2	2	9.9	53704000	1627400	0.00642007	53704000	2	0.0035461	670
Q9BYB4	GNB1L	Guanine nucleotide-binding protein subunit beta-like protein 1 OS=Homo sapiens OX=9606 GN=GNB1L PE=1 SV=2	35.618	327	C9JPQ6	By matching	1	1	3.1	3728300	186420	0.000735424	4961500	0	0	688
Q9BYI3	FAM126A	Hyccin OS=Homo sapiens OX=9606 GN=FAM126A PE=1 SV=2	57.625	521	B8ZZA2	By MS/MS	2	2	5.4	3299500	106440	0.000419904	3299500	2	0.00383877	691
Q9H0C5	BTBD1	BTB/POZ domain-containing protein 1 OS=Homo sapiens OX=9606 GN=BTBD1 PE=1 SV=1	52.771	482	Q9BX70	By MS/MS	2	2	7.1	17125000	684980	0.00270224	17125000	2	0.00414938	703
Q9H0S4	DDX47	Probable ATP-dependent RNA helicase DDX47 OS=Homo sapiens OX=9606 GN=DDX47 PE=1 SV=1	50.647	455		By MS/MS	2	2	6.8	11256000	450230	0.00177615	11256000	2	0.0043956	707
Q9H7S9	ZNF703	Zinc finger protein 703 OS=Homo sapiens OX=9606 GN=ZNF703 PE=1 SV=1	58.222	590	Q96F45	By MS/MS	2	2	5.3	15719000	654970	0.00258385	15719000	2	0.00338983	722
Q9NWB7	IFT57	Intraflagellar transport protein 57 homolog OS=Homo sapiens OX=9606 GN=IFT57 PE=1 SV=1	49.108	429	C9JB84;F8WBM2	By MS/MS	3	3	12.8	65511000	2519600	0.00993978	65511000	2	0.004662	764
Q9P0J1	PDP1	[Pyruvate dehydrogenase [acetyl-transferring]]-phosphatase 1, mitochondrial OS=Homo sapiens OX=9606 GN=PDP1 PE=1 SV=3	61.054	537		By MS/MS	2	2	4.5	19883000	584810	0.00230707	19883000	2	0.00372439	777
Q9UBS0	RPS6KB2	Ribosomal protein S6 kinase beta-2 OS=Homo sapiens OX=9606 GN=RPS6KB2 PE=1 SV=2	53.455	482		By MS/MS	2	2	10.4	8739800	416180	0.00164182	8739800	2	0.00414938	784
Q9UHR4	BAIAP2L1	Brain-specific angiogenesis inhibitor 1-associated protein 2-like protein 1 OS=Homo sapiens OX=9606 GN=BAIAP2L1 PE=1 SV=2	56.883	511		By MS/MS	2	2	7.2	24839000	653650	0.00257864	24839000	2	0.00391389	790
Q9UJ41	RABGEF1	Rab5 GDP/GTP exchange factor OS=Homo sapiens OX=9606 GN=RABGEF1 PE=1 SV=3	56.891	491	E9PFK9;A0A0A0MSJ3;Q3HKR1	By MS/MS	2	2	4.9	2353200	71310	0.000281317	2353200	2	0.00407332	793
Q9UJA5	TRMT6	tRNA (adenine(58)-N(1))-methyltransferase non-catalytic subunit TRM6 OS=Homo sapiens OX=9606 GN=TRMT6 PE=1 SV=1	55.799	497		By MS/MS	2	2	6.6	30974000	938620	0.00370284	30974000	2	0.00402414	794
Q9UKB1	FBXW11	F-box/WD repeat-containing protein 11 OS=Homo sapiens OX=9606 GN=FBXW11 PE=1 SV=1	62.091	542	B7Z3H4;Q9Y297	By MS/MS	2	2	6.6	42023000	1167300	0.00460498	42023000	2	0.00369004	801
Q9ULR3	PPM1H	Protein phosphatase 1H OS=Homo sapiens OX=9606 GN=PPM1H PE=1 SV=2	56.448	514		By MS/MS	2	2	7.2	20724000	797080	0.00314447	20724000	2	0.00389105	808
Q9UQ49	NEU3	Sialidase-3 OS=Homo sapiens OX=9606 GN=NEU3 PE=1 SV=1	48.252	428	E9PR25;E9PNK1	By MS/MS	3	3	12.4	67507000	2596400	0.0102428	48326000	2	0.0046729	818
R4GMV1	TRIM11	E3 ubiquitin-protein ligase TRIM11 OS=Homo sapiens OX=9606 GN=TRIM11 PE=1 SV=1	38.71	343	Q96F44	By MS/MS	3	3	13.4	62212000	3110600	0.0122713	34553000	2	0.0058309	632
S4R3N9	SFXN3	Sideroflexin-3 OS=Homo sapiens OX=9606 GN=SFXN3 PE=1 SV=1	19.605	177	Q9BWM7;A0A1P0AYU5	By matching	1	1	5.1	1117900	85995	0.000339249	1117900	0	0	685
A0A087WV25	CEP43	Centrosomal protein 43 OS=Homo sapiens OX=9606 GN=CEP43 PE=1 SV=1	38.1	351	O95684	By MS/MS	1	1	4.3	16462000	968330	0.00382005	16462000	1	0.002849	120
A0A087WV30	IKBKG	NF-kappa-B essential modulator (Fragment) OS=Homo sapiens OX=9606 GN=IKBKG PE=1 SV=1	12.981	115	C9JH59;C9J2V2;C9JN51;A0A087X0G7;A0A087WUW6;A0A087X1B1;Q9Y6K9	By MS/MS	1	1	13.9	14582000	1620200	0.00639166	14582000	1	0.00869565	843
A0A087WXQ5	TARDBP	TAR DNA-binding protein 43 (Fragment) OS=Homo sapiens OX=9606 GN=TARDBP PE=1 SV=1	22.948	200	K7EJM5;A0A087WV68;A0A087WX29;A0A0A0N0M3;K7EN94;B1AKP7;G3V162;A0A087X260;A0A087WYY0;Q13148	By MS/MS	1	1	6	13416000	1118000	0.00441049	13416000	1	0.005	411
A0A087X0B7	SNAP47	Synaptosomal-associated protein 47 OS=Homo sapiens OX=9606 GN=SNAP47 PE=1 SV=1	47.298	419	H7C3C7;Q5SQN1	By MS/MS	1	1	4.1	2544100	90861	0.000358445	2544100	1	0.00238663	505
A0A0D9SEI8	YBX3	Y-box-binding protein 3 (Fragment) OS=Homo sapiens OX=9606 GN=YBX3 PE=1 SV=1	10.539	92	P16989	By MS/MS	1	1	20.7	2442400	610590	0.00240877	2442400	1	0.0108696	196
A0A0G2JMS7	SCRIB	Protein scribble homolog OS=Homo sapiens OX=9606 GN=SCRIB PE=1 SV=1	165.273	1549	A0A0G2JNZ2;Q14160;A0A0G2JPP5;A0A669KB89	By MS/MS	1	1	1.5	12665000	156350	0.000616798	12665000	1	0.000645578	437
A0A1B0GV75	CPT2	Carnitine O-palmitoyltransferase 2, mitochondrial OS=Homo sapiens OX=9606 GN=CPT2 PE=1 SV=1	67.172	598	A0A1B0GTB8;A0A1B0GWC0;P23786;A0A1B0GVF3	By MS/MS	1	1	1	0	NA	NA	0	1	0.00167224	216
A0A2R8Y5P9	SHROOM3	Protein Shroom3 OS=Homo sapiens OX=9606 GN=SHROOM3 PE=1 SV=1	208.05	1915	Q8TF72	By MS/MS	1	1	0.5	52155000	441990	0.00174364	0	0	0	586
A0A5F9ZHW7	C9orf72	Guanine nucleotide exchange C9orf72 OS=Homo sapiens OX=9606 GN=C9orf72 PE=1 SV=1	48.608	431	Q96LT7;A0A2R8Y5K2	By MS/MS	1	1	3.7	6910300	265780	0.0010485	6910300	1	0.00232019	648
A6NHL2	TUBAL3	Tubulin alpha chain-like 3 OS=Homo sapiens OX=9606 GN=TUBAL3 PE=1 SV=2	49.909	446		By MS/MS	5	1	10.3	84926000	3266400	0.0128859	84926000	1	0.00224215	41
B0QXZ6	CBX6	Chromobox protein homolog 6 OS=Homo sapiens OX=9606 GN=CBX6 PE=1 SV=1	41.918	394	O95503	By MS/MS	1	1	4.1	8761800	398260	0.00157113	8761800	1	0.00253807	119
B5MEG9	MAP4	Microtubule-associated protein 4 (Fragment) OS=Homo sapiens OX=9606 GN=MAP4 PE=1 SV=9	80.332	760	E7EVA0	By MS/MS	1	1	0.8	6720600	122190	0.000482038	6720600	1	0.00131579	851
B6VEX4	ABI1	Abl interactor 1 OS=Homo sapiens OX=9606 GN=ABI1 PE=1 SV=1	43.295	393	A0A0A0MRT6;Q8IZP0	By MS/MS	1	1	3.8	0	NA	NA	0	1	0.00254453	556
C9IYL4	GTF2E1	General transcription factor IIE subunit 1 (Fragment) OS=Homo sapiens OX=9606 GN=GTF2E1 PE=1 SV=1	14.437	129	P29083	By MS/MS	2	2	27.9	19452000	2778900	0.0109627	19452000	1	0.00775194	229
C9J0F6	UBA5	UFM1-activating enzyme (Fragment) OS=Homo sapiens OX=9606 GN=UBA5 PE=1 SV=1	8.627	79	C9J5W5;C9JRV9;E7EWE1;E7EQ61;Q9GZZ9	By MS/MS	1	1	20.3	0	NA	NA	0	1	0.0126582	700
C9J715	NISCH	Nischarin OS=Homo sapiens OX=9606 GN=NISCH PE=1 SV=1	64.08	583	Q9Y2I1	By MS/MS	1	1	2.9	10397000	324900	0.00128173	10397000	1	0.00171527	824
C9JDH9	STK25	Serine/threonine-protein kinase 25 (Fragment) OS=Homo sapiens OX=9606 GN=STK25 PE=1 SV=1	16.366	148	C9J6L2;C9JCC0;C9J232;H7C279;O00506	By MS/MS	5	0	41.2	11311000	1028300	0.00405663	11311000	1	0.00675676	57
C9JGR9	WDR37	WD repeat-containing protein 37 (Fragment) OS=Homo sapiens OX=9606 GN=WDR37 PE=1 SV=1	22.885	209	E7EQ49;A0A087WTQ2;Q9Y2I8;A0A3B3IT47	By MS/MS	1	1	5.7	5178600	323660	0.00127683	5178600	1	0.00478469	825
C9JRG3	DNPEP	Aspartyl aminopeptidase (Fragment) OS=Homo sapiens OX=9606 GN=DNPEP PE=1 SV=2	13.025	117	C9J1E2;E7EPX3;B9ZVU2;F8WAN0;C9JBE1;E7EMB6;E5RIA4;Q9ULA0;E7ETB3	By MS/MS	1	1	12	14674000	2445600	0.00964785	14674000	1	0.00854701	806
D6R9H6	CNOT6	CCR4-NOT transcription complex subunit 6 (Fragment) OS=Homo sapiens OX=9606 GN=CNOT6 PE=1 SV=8	27.167	234		By MS/MS	2	1	17.5	9031300	694720	0.00274066	9031300	1	0.0042735	852
D6RAF2	TENT2	Poly(A) RNA polymerase GLD2 OS=Homo sapiens OX=9606 GN=TENT2 PE=1 SV=1	51.055	441	Q6PIY7	By MS/MS	1	1	5.4	25758000	1073200	0.00423376	25758000	1	0.00226757	523
D6RCB3	ETF1	Eukaryotic peptide chain release factor subunit 1 OS=Homo sapiens OX=9606 GN=ETF1 PE=1 SV=1	10.482	95	D6RJE8;I3L492;B7Z7P8;P62495	By MS/MS	1	1	13.7	6586900	940980	0.00371215	6586900	1	0.0105263	347
D6RE00	FAM53C	Protein FAM53C OS=Homo sapiens OX=9606 GN=FAM53C PE=1 SV=1	12.323	114	Q9NYF3	By MS/MS	1	1	9.6	12090000	2418000	0.00953897	12090000	1	0.00877193	770
D6RF62	PAICS	AIR carboxylase OS=Homo sapiens OX=9606 GN=PAICS PE=1 SV=1	37.112	333	E9PBS1;P22234	By MS/MS	1	1	4.2	5793500	304920	0.0012029	5793500	1	0.003003	209
D6RHC4	ANKHD1	Ankyrin repeat and KH domain-containing protein 1 (Fragment) OS=Homo sapiens OX=9606 GN=ANKHD1 PE=1 SV=1	37.524	368	E9PDP5;Q8IWZ3	By MS/MS	1	1	1.9	137320000	10563000	0.0416709	137320000	1	0.00271739	554
E5RI98	NPM1	Nucleophosmin (Fragment) OS=Homo sapiens OX=9606 GN=NPM1 PE=1 SV=1	11.865	111	P06748	By MS/MS	1	1	18.9	3403100	567190	0.00223756	3403100	1	0.00900901	145
E7EQ01	CASP8	Caspase-8 (Fragment) OS=Homo sapiens OX=9606 GN=CASP8 PE=1 SV=1	13.925	116	E7EVN1;E7ETB7;E7EQ06;A0A0A0MS31;Q14790	By MS/MS	1	1	15.5	12613000	1576600	0.00621966	12613000	1	0.00862069	449
E7ETK5	IMPDH2	Inosine-5'-monophosphate dehydrogenase 2 (Fragment) OS=Homo sapiens OX=9606 GN=IMPDH2 PE=1 SV=1	30.611	279		By MS/MS	6	1	24.7	11347000	810510	0.00319745	11347000	1	0.00358423	853
E7EU94	PRPF31	U4/U6 small nuclear ribonucleoprotein Prp31 (Fragment) OS=Homo sapiens OX=9606 GN=PRPF31 PE=1 SV=8	28.859	260	E7ESX0;E7EN72;E7EVX8;Q8WWY3	By MS/MS	1	1	5.8	2662100	242010	0.000954726	2662100	1	0.00384615	592
E7EX40	RAB11FIP1	Rab11 family-interacting protein 1 OS=Homo sapiens OX=9606 GN=RAB11FIP1 PE=1 SV=1	54.833	501	Q7L804;Q6WKZ4	By MS/MS	1	1	2.4	0	NA	NA	0	1	0.00199601	529
E9PBF6	LMNB1	Lamin-B1 OS=Homo sapiens OX=9606 GN=LMNB1 PE=1 SV=1	44.643	387	P20700	By MS/MS	1	1	2.6	7474000	241100	0.000951136	7474000	1	0.00258398	202
E9PLT0	CSDE1	Cold shock domain-containing protein E1 OS=Homo sapiens OX=9606 GN=CSDE1 PE=1 SV=1	74.584	668	O75534	By MS/MS	1	1	1.6	1991300	44251	0.000174569	1991300	1	0.00149701	99
E9PMB7	BBS1	Bardet-Biedl syndrome 1 protein (Fragment) OS=Homo sapiens OX=9606 GN=BBS1 PE=1 SV=1	21.276	192	Q8NFJ9	By MS/MS	1	1	7.8	1121600	101960	0.000402231	1121600	1	0.00520833	575
E9PMU3	EED	Polycomb protein EED OS=Homo sapiens OX=9606 GN=EED PE=1 SV=1	12.449	106	H0YEL4;E9PJK2;O75530;A0A5F9ZI63	By MS/MS	1	1	12.3	16405000	1640500	0.00647175	16405000	1	0.00943396	98
E9PP73	COPB1	Coatomer subunit beta (Fragment) OS=Homo sapiens OX=9606 GN=COPB1 PE=1 SV=8	55.439	485	P53618	By MS/MS	1	1	2.3	7564600	244020	0.000962655	7564600	1	0.00206186	320
E9PP83	TRIM68	E3 ubiquitin-protein ligase TRIM68 (Fragment) OS=Homo sapiens OX=9606 GN=TRIM68 PE=1 SV=1	16.856	142	Q6AZZ1	By MS/MS	1	1	12	0	NA	NA	0	1	0.00704225	513
F2Z2V6	QARS1	Glutamine--tRNA ligase OS=Homo sapiens OX=9606 GN=QARS1 PE=1 SV=1	10.743	100	A0A0U1RQM8;A0A0U1RQU2;C9J165;A0A0U1RQT0;P47897	By MS/MS	1	1	16	2306800	576690	0.00227503	2306800	1	0.01	285
F5H8D3	USP30	Ubiquitin carboxyl-terminal hydrolase 30 (Fragment) OS=Homo sapiens OX=9606 GN=USP30 PE=1 SV=1	20.242	177	B3KUS5;Q70CQ3;F5H3L3	By MS/MS	2	2	22	84378000	12054000	0.0475528	84378000	1	0.00564972	530
F8VV32	LYZ	1,4-beta-N-acetylmuramidase C OS=Homo sapiens OX=9606 GN=LYZ PE=1 SV=1	11.488	104	A0A0B4J259;P61626	By MS/MS	1	1	11.5	1924900	240610	0.000949203	1924900	1	0.00961538	340
F8VWW8	SMPDL3B	Acid sphingomyelinase-like phosphodiesterase 3b OS=Homo sapiens OX=9606 GN=SMPDL3B PE=1 SV=1	45.315	407	Q92485	By MS/MS	1	1	2.5	10342000	608350	0.00239993	10342000	1	0.002457	594
F8VX60	FAR2	Fatty acyl-CoA reductase OS=Homo sapiens OX=9606 GN=FAR2 PE=1 SV=1	7.487	67	Q96K12	By MS/MS	1	1	19.4	17065000	2844200	0.0112203	17065000	1	0.0149254	645
F8W9Q8	ADCK1	AarF domain-containing protein kinase 1 OS=Homo sapiens OX=9606 GN=ADCK1 PE=1 SV=1	24.777	218	G3V426;Q86TW2	By MS/MS	1	1	6	7190800	553140	0.00218213	7190800	1	0.00458716	544
F8W9U4	MAP4	Microtubule-associated protein OS=Homo sapiens OX=9606 GN=MAP4 PE=1 SV=1	88.277	828		By matching	1	1	0.8	3010900	55758	0.000219964	3010900	0	0	854
F8WAH1	AASS	Lysine ketoglutarate reductase OS=Homo sapiens OX=9606 GN=AASS PE=1 SV=1	81.038	732	Q9UDR5	By MS/MS	1	1	2.5	3330600	85401	0.000336906	3330600	1	0.00136612	786
F8WAY0	ARL13B	ADP-ribosylation factor-like protein 13B OS=Homo sapiens OX=9606 GN=ARL13B PE=1 SV=1	6.224	56	F8W837;Q3SXY8	By MS/MS	1	1	23.2	5127600	1709200	0.00674277	5127600	1	0.0178571	488
F8WC39	GK	Glycerol kinase OS=Homo sapiens OX=9606 GN=GK PE=1 SV=1	11.415	102	A6NP46;P32189	By MS/MS	1	1	11.8	6921600	988790	0.00390076	6921600	1	0.00980392	249
F8WC68	DXO	Decapping and exoribonuclease protein OS=Homo sapiens OX=9606 GN=DXO PE=1 SV=1	24.098	210	O77932	By MS/MS	1	1	5.7	15337000	1095500	0.00432173	15337000	1	0.0047619	108
G3V126	ATP6V1H	V-type proton ATPase subunit H OS=Homo sapiens OX=9606 GN=ATP6V1H PE=1 SV=1	51.57	443	Q9UI12	By MS/MS	2	2	3.8	19428000	747220	0.00294777	19428000	1	0.00225734	792
G3V257	C14orf39	Chromosome 14 open reading frame 39 OS=Homo sapiens OX=9606 GN=C14orf39 PE=1 SV=1	4.493	37	G3V3U9;Q8N1H7	By MS/MS	1	1	16.2	0	NA	NA	0	1	0.027027	559
G3V542	TUBB3	Tubulin beta-3 chain (Fragment) OS=Homo sapiens OX=9606 GN=TUBB3 PE=1 SV=1	4.971	46		By MS/MS	1	1	32.6	0	NA	NA	0	1	0.0217391	855
G3V5R3	SNW1	SNW domain-containing protein 1 (Fragment) OS=Homo sapiens OX=9606 GN=SNW1 PE=1 SV=1	20.974	185	Q13573;G3V3A4	By MS/MS	1	1	11.9	9933300	709520	0.00279905	9933300	1	0.00540541	429
G5EA54	MIPOL1	Mirror-image polydactyly 1, isoform CRA_b OS=Homo sapiens OX=9606 GN=MIPOL1 PE=1 SV=1	47.93	411	Q49AL5;Q8TD10	By MS/MS	1	1	6.1	2905500	93727	0.000369752	2905500	1	0.00243309	581
H0Y8G7	GATB	Glutamyl-tRNA(Gln) amidotransferase subunit B, mitochondrial (Fragment) OS=Homo sapiens OX=9606 GN=GATB PE=1 SV=1	14.839	136	H0Y9F2;B4E0P2;D6RDU9;D6REA0;O75879	By MS/MS	1	1	18.4	8762000	1095300	0.00432094	8762000	1	0.00735294	106
H0Y8R1	GRSF1	G-rich sequence factor 1 (Fragment) OS=Homo sapiens OX=9606 GN=GRSF1 PE=1 SV=1	47.382	417	F5H5I6;H0YAK1;Q12849	By MS/MS	1	1	5.3	5967100	238690	0.000941628	5967100	1	0.00239808	404
H0YD97	PDHX	Pyruvate dehydrogenase protein X component, mitochondrial (Fragment) OS=Homo sapiens OX=9606 GN=PDHX PE=1 SV=1	20.674	189	O00330	By MS/MS	1	1	5.3	0	NA	NA	0	1	0.00529101	54
H0YL98	DCAF11	DDB1- and CUL4-associated factor 11 (Fragment) OS=Homo sapiens OX=9606 GN=DCAF11 PE=1 SV=1	29.769	265	H0YL77;Q8TEB1	By MS/MS	1	1	4.9	20826000	1487500	0.00586816	20826000	1	0.00377358	584
H0YMP2	SMAD3	Mothers against decapentaplegic homolog 3 (Fragment) OS=Homo sapiens OX=9606 GN=SMAD3 PE=1 SV=1	7.314	63	H0YL71;H3BP09;H3BVD1;K7EJX0;P84022;B7Z5N5;Q15796;O15198	By MS/MS	1	1	20.6	23544000	5886000	0.0232202	23544000	1	0.015873	70
H3BRS3	TELO2	Telomere length regulation protein TEL2 homolog OS=Homo sapiens OX=9606 GN=TELO2 PE=1 SV=1	47.381	426	Q9Y4R8	By MS/MS	1	1	4.5	12465000	429830	0.00169567	12465000	1	0.00234742	833
H3BUR4	NOB1	RNA-binding protein NOB1 OS=Homo sapiens OX=9606 GN=NOB1 PE=1 SV=1	7.574	66	Q9ULX3	By MS/MS	1	1	13.6	0	NA	NA	0	1	0.0151515	810
H7BYZ6	ASB3	Ankyrin repeat and SOCS box protein 3 (Fragment) OS=Homo sapiens OX=9606 GN=ASB3 PE=1 SV=1	52.889	477	Q9Y575	By MS/MS	1	1	2.3	26023000	1626500	0.00641652	26023000	1	0.00209644	836
H7BZE2	TRIP6	Thyroid receptor-interacting protein 6 (Fragment) OS=Homo sapiens OX=9606 GN=TRIP6 PE=1 SV=8	23.152	215	Q15654	By MS/MS	1	1	9.3	3503900	500550	0.00197466	3503900	1	0.00465116	468
H7BZJ3	PDIA3	Protein disulfide-isomerase A3 (Fragment) OS=Homo sapiens OX=9606 GN=PDIA3 PE=1 SV=1	13.519	123		By MS/MS	1	1	11.4	0	NA	NA	0	1	0.00813008	859
H7C134	TRIM5	Tripartite motif-containing protein 5 (Fragment) OS=Homo sapiens OX=9606 GN=TRIM5 PE=1 SV=1	21.364	187	Q9C035	By MS/MS	1	1	9.1	12003000	1333700	0.00526143	12003000	1	0.00534759	696
H7C2H4	CBS	Cystathionine beta-synthase (Fragment) OS=Homo sapiens OX=9606 GN=CBS PE=1 SV=1	24.756	224	P35520;P0DN79	By MS/MS	1	1	4.5	15965000	1773900	0.00699801	15965000	1	0.00446429	168
I3L1G1	TOM1L1	TOM1-like protein 1 (Fragment) OS=Homo sapiens OX=9606 GN=TOM1L1 PE=1 SV=1	28.237	252	I3NI44;J3KQU4;I3L4I4;O75674	By MS/MS	1	1	9.5	21731000	2173100	0.00857285	21731000	1	0.00396825	102
J3KR24	IARS1	Isoleucyl-tRNA synthetase OS=Homo sapiens OX=9606 GN=IARS1 PE=1 SV=1	131.764	1152	P41252;A0A0A0MSX9	By MS/MS	2	2	3.7	29647000	502490	0.00198232	29647000	1	0.000868056	267
J3KT19	USP10	Ubiquitin carboxyl-terminal hydrolase 10 (Fragment) OS=Homo sapiens OX=9606 GN=USP10 PE=1 SV=1	23.438	208	Q14694	By MS/MS	1	1	9.6	26127000	1632900	0.00644176	26127000	1	0.00480769	447
K7EJH8	ACTN4	Alpha-actinin-4 (Fragment) OS=Homo sapiens OX=9606 GN=ACTN4 PE=1 SV=1	21.431	182	G3V2W4;H9KV75;P12814;O43707	By MS/MS	1	1	5.5	4943000	411910	0.00162498	4943000	1	0.00549451	84
K7EMB4	ACSBG2	Long-chain-fatty-acid--CoA ligase ACSBG2 (Fragment) OS=Homo sapiens OX=9606 GN=ACSBG2 PE=1 SV=1	4.144	37	Q5FVE4	By MS/MS	1	1	35.1	0	NA	NA	0	1	0.027027	501
K7ENG2	U2AF2	U2 snRNP auxiliary factor large subunit OS=Homo sapiens OX=9606 GN=U2AF2 PE=1 SV=1	33.902	307	P26368	By MS/MS	1	1	6.8	0	NA	NA	0	1	0.00325733	222
K7ESG8	ACLY	ATP-citrate synthase (Fragment) OS=Homo sapiens OX=9606 GN=ACLY PE=1 SV=1	12.281	109	P53396	By MS/MS	1	1	20.2	5158200	573130	0.00226099	5158200	1	0.00917431	318
M0QX29	SARS2	Seryl-tRNA synthetase OS=Homo sapiens OX=9606 GN=SARS2 PE=4 SV=1	20.492	187	M0R259;M0QWZ7;Q9NP81;M0R2C6	By MS/MS	1	1	8	12241000	1360100	0.00536557	12241000	1	0.00534759	742
M0QX84	GLMN	Glomulin (Fragment) OS=Homo sapiens OX=9606 GN=GLMN PE=1 SV=1	28.555	245	M0QXG8;Q92990	By MS/MS	1	1	4.5	6617600	551470	0.00217554	6617600	1	0.00408163	605
M0QY43	MYH14	Myosin-14 (Fragment) OS=Homo sapiens OX=9606 GN=MYH14 PE=1 SV=8	113.783	1002	Q7Z406	By MS/MS	2	1	2.8	0	NA	NA	0	1	0.000998004	537
O14976	GAK	Cyclin-G-associated kinase OS=Homo sapiens OX=9606 GN=GAK PE=1 SV=2	143.191	1311		By MS/MS	1	1	1.3	4054600	58762	0.000231815	4054600	1	0.000762777	68
O43143	DHX15	Pre-mRNA-splicing factor ATP-dependent RNA helicase DHX15 OS=Homo sapiens OX=9606 GN=DHX15 PE=1 SV=2	90.933	795		By MS/MS	1	1	1.5	8513900	185090	0.000730177	8513900	1	0.00125786	73
O75351	VPS4B	Vacuolar protein sorting-associated protein 4B OS=Homo sapiens OX=9606 GN=VPS4B PE=1 SV=2	49.302	444		By MS/MS	4	1	10.1	5695100	210930	0.000832116	5695100	1	0.00225225	92
O75381	PEX14	Peroxisomal membrane protein PEX14 OS=Homo sapiens OX=9606 GN=PEX14 PE=1 SV=1	41.237	377		By MS/MS	1	1	3.2	12506000	735660	0.00290217	12506000	1	0.00265252	93
O75439	PMPCB	Mitochondrial-processing peptidase subunit beta OS=Homo sapiens OX=9606 GN=PMPCB PE=1 SV=2	54.366	489	G3V0E4	By MS/MS	1	1	3.9	20193000	747890	0.00295041	20193000	1	0.00204499	95
P06702	S100A9	Protein S100-A9 OS=Homo sapiens OX=9606 GN=S100A9 PE=1 SV=1	13.242	114		By MS/MS	1	1	13.2	0	NA	NA	0	1	0.00877193	143
P07947	YES1	Tyrosine-protein kinase Yes OS=Homo sapiens OX=9606 GN=YES1 PE=1 SV=3	60.801	543	J3QRU1	By MS/MS	4	1	9.4	3417000	113900	0.000449334	3417000	1	0.00184162	152
P08651	NFIC	Nuclear factor 1 C-type OS=Homo sapiens OX=9606 GN=NFIC PE=1 SV=2	55.675	508	A0A286YEX4	By MS/MS	1	1	6.3	5848800	224950	0.000887424	5848800	1	0.0019685	156
P13994	CCDC130	Coiled-coil domain-containing protein 130 OS=Homo sapiens OX=9606 GN=CCDC130 PE=1 SV=2	44.802	396		By MS/MS	1	1	4.3	2454000	87644	0.000345754	2454000	1	0.00252525	184
P21281	ATP6V1B2	V-type proton ATPase subunit B, brain isoform OS=Homo sapiens OX=9606 GN=ATP6V1B2 PE=1 SV=3	56.501	511	E5RGH6;H0YC04;H0YAT8;C9JNS9;C9JL73;P15313	By MS/MS	4	4	12.9	11911000	410740	0.00162036	11911000	1	0.00195695	205
P23246	SFPQ	Splicing factor, proline- and glutamine-rich OS=Homo sapiens OX=9606 GN=SFPQ PE=1 SV=2	76.149	707	H0Y9K7	By MS/MS	1	1	2.4	19434000	539830	0.00212962	19434000	1	0.00141443	212
P31260	HOXA10	Homeobox protein Hox-A10 OS=Homo sapiens OX=9606 GN=HOXA10 PE=1 SV=3	42.414	410		By MS/MS	1	1	3.2	4388900	337610	0.00133187	4388900	1	0.00243902	240
P31944	CASP14	Caspase-14 OS=Homo sapiens OX=9606 GN=CASP14 PE=1 SV=2	27.68	242		By matching	1	1	4.5	1138200	63233	0.000249453	1138200	0	0	248
P48634	PRRC2A	Protein PRRC2A OS=Homo sapiens OX=9606 GN=PRRC2A PE=1 SV=3	228.863	2157		By MS/MS	1	1	1	47166000	377330	0.00148856	47166000	1	0.000463607	287
P68366	TUBA4A	Tubulin alpha-4A chain OS=Homo sapiens OX=9606 GN=TUBA4A PE=1 SV=1	49.924	448	C9JDL2;C9JEV8;C9JQ00;C9JJQ8	By MS/MS	20	1	51.1	11963000	520130	0.0020519	11963000	1	0.00223214	359
Q00610	CLTC	Clathrin heavy chain 1 OS=Homo sapiens OX=9606 GN=CLTC PE=1 SV=5	191.615	1675	A0A087WVQ6	By MS/MS	1	1	0.7	0	NA	NA	0	1	0.000597015	375
Q07666	KHDRBS1	KH domain-containing, RNA-binding, signal transduction-associated protein 1 OS=Homo sapiens OX=9606 GN=KHDRBS1 PE=1 SV=1	48.227	443		By MS/MS	1	1	4.5	14184000	675450	0.00266464	14184000	1	0.00225734	394
Q12765	SCRN1	Secernin-1 OS=Homo sapiens OX=9606 GN=SCRN1 PE=1 SV=2	46.382	414		By MS/MS	1	1	2.7	0	NA	NA	0	1	0.00241546	402
Q12947	FOXF2	Forkhead box protein F2 OS=Homo sapiens OX=9606 GN=FOXF2 PE=1 SV=2	45.993	444		By MS/MS	1	1	2.9	4381600	438160	0.00172853	4381600	1	0.00225225	408
Q13200	PSMD2	26S proteasome non-ATPase regulatory subunit 2 OS=Homo sapiens OX=9606 GN=PSMD2 PE=1 SV=3	100.2	908		By MS/MS	1	1	1.7	4465300	78339	0.000309046	4465300	1	0.00110132	415
Q14587	ZNF268	Zinc finger protein 268 OS=Homo sapiens OX=9606 GN=ZNF268 PE=1 SV=2	108.374	947		By MS/MS	1	1	1.5	0	NA	NA	0	1	0.00105597	443
Q15084	PDIA6	Protein disulfide-isomerase A6 OS=Homo sapiens OX=9606 GN=PDIA6 PE=1 SV=1	48.121	440		By MS/MS	2	2	6.6	14784000	591360	0.00233291	14784000	1	0.00227273	457
Q15365	PCBP1	Poly(rC)-binding protein 1 OS=Homo sapiens OX=9606 GN=PCBP1 PE=1 SV=2	37.498	356		By MS/MS	2	1	6.7	0	NA	NA	0	1	0.00280899	461
Q3ZCM7	TUBB8	Tubulin beta-8 chain OS=Homo sapiens OX=9606 GN=TUBB8 PE=1 SV=2	49.776	444	A0A075B736;Q5SQY0	By MS/MS	10	1	24.3	141300000	6422600	0.0253371	141300000	1	0.00225225	489
Q4G0S4	CYP27C1	Cytochrome P450 27C1 OS=Homo sapiens OX=9606 GN=CYP27C1 PE=1 SV=2	42.632	372	A0A590UJ17	By MS/MS	1	1	4.8	0	NA	NA	0	1	0.00268817	490
Q4G148	GXYLT1	Glucoside xylosyltransferase 1 OS=Homo sapiens OX=9606 GN=GXYLT1 PE=1 SV=2	50.567	440		By MS/MS	2	2	5.5	51935000	2077400	0.00819531	51935000	1	0.00227273	491
Q5JUV6	NT5C2	Cytosolic purine 5'-nucleotidase (Fragment) OS=Homo sapiens OX=9606 GN=NT5C2 PE=1 SV=8	16.474	146	P49902	By MS/MS	1	1	12.3	2630900	375840	0.00148268	2630900	1	0.00684932	303
Q5QPE2	SEC23B	Protein transport protein SEC23 (Fragment) OS=Homo sapiens OX=9606 GN=SEC23B PE=1 SV=1	37.143	331	F5H365;A0A2R8YFH5;Q15436;Q15437	By MS/MS	1	1	4.2	3221200	178950	0.000705955	3221200	1	0.00302115	464
Q5RIB5	CBWD5	COBW domain-containing protein 3 OS=Homo sapiens OX=9606 GN=CBWD5 PE=4 SV=1	12.14	113	A0A087WWG3;Q5JTY5;Q5RIA9;Q8IUF1;Q9BRT8;Q5RIB0;H0Y5V3;C9J3G2;A0A0A0MRU4;A0A0A6YYH9;A0A087X140;A0A087WTC0;F2Z2T4;A0A087WYD2;E7EUZ7;F8WEU0;A0A087WZQ3;A0A0B4J2E3;F8WEG4;Q6NVZ8;Q5JTY2;Q4V339	By MS/MS	1	1	12.4	14895000	2482500	0.00979342	14895000	1	0.00884956	493
Q5T9H5	NANOS1	Nanos homolog 1 (Fragment) OS=Homo sapiens OX=9606 GN=NANOS1 PE=3 SV=1	9.193	84	Q8WY41	By MS/MS	1	1	11.9	10347000	1478100	0.00583108	10347000	1	0.0119048	593
Q6GPH6	ITPRIPL1	Inositol 1,4,5-trisphosphate receptor-interacting protein-like 1 OS=Homo sapiens OX=9606 GN=ITPRIPL1 PE=1 SV=1	63.395	555	H7C0T2	By MS/MS	1	1	2.5	5485600	171430	0.000676289	5485600	1	0.0018018	515
Q6PML9	SLC30A9	Zinc transporter 9 OS=Homo sapiens OX=9606 GN=SLC30A9 PE=1 SV=1	63.515	568		By MS/MS	2	2	5.5	9125000	304170	0.00119995	9125000	1	0.00176056	525
Q6STE5	SMARCD3	SWI/SNF-related matrix-associated actin-dependent regulator of chromatin subfamily D member 3 OS=Homo sapiens OX=9606 GN=SMARCD3 PE=1 SV=1	55.016	483		By MS/MS	1	1	5.2	32305000	978940	0.0038619	32305000	1	0.00207039	527
Q7Z5Y7	KCTD20	BTB/POZ domain-containing protein KCTD20 OS=Homo sapiens OX=9606 GN=KCTD20 PE=1 SV=1	47.48	419		By MS/MS	1	1	4.5	7721900	351000	0.00138469	7721900	1	0.00238663	539
Q86X55	CARM1	Histone-arginine methyltransferase CARM1 OS=Homo sapiens OX=9606 GN=CARM1 PE=1 SV=3	65.854	608	K7EK20;K7EPK1;K7EQA8	By MS/MS	2	2	3.6	7573400	280500	0.00110657	7573400	1	0.00164474	547
Q8IUH3	RBM45	RNA-binding protein 45 OS=Homo sapiens OX=9606 GN=RBM45 PE=1 SV=1	53.503	476		By MS/MS	1	1	3.6	8041500	236510	0.000933028	8041500	1	0.00210084	551
Q8N9M5	TMEM102	Transmembrane protein 102 OS=Homo sapiens OX=9606 GN=TMEM102 PE=1 SV=1	54.175	508		By MS/MS	1	1	4.7	11464000	424610	0.00167508	11464000	1	0.0019685	565
Q8NH74	OR10A6	Olfactory receptor 10A6 OS=Homo sapiens OX=9606 GN=OR10A6 PE=3 SV=1	35.318	314		By MS/MS	1	1	2.5	0	NA	NA	0	1	0.00318471	577
Q8TDY2	RB1CC1	RB1-inducible coiled-coil protein 1 OS=Homo sapiens OX=9606 GN=RB1CC1 PE=1 SV=3	183.091	1594		By MS/MS	1	1	1.4	7609600	73879	0.000291451	0	0	0	582
Q8WUY9	DEPDC1B	DEP domain-containing protein 1B OS=Homo sapiens OX=9606 GN=DEPDC1B PE=1 SV=2	61.771	529		By MS/MS	1	1	2.6	9701900	269500	0.00106317	9701900	1	0.00189036	589
Q8WWQ0	PHIP	PH-interacting protein OS=Homo sapiens OX=9606 GN=PHIP PE=1 SV=2	206.689	1821		By MS/MS	1	1	1.3	8233200	83163	0.000328077	8233200	1	0.000549149	591
Q92616	GCN1	eIF-2-alpha kinase activator GCN1 OS=Homo sapiens OX=9606 GN=GCN1 PE=1 SV=6	292.758	2671		By MS/MS	1	1	0.9	1695400	9743.6	3.84383e-05	1695400	1	0.000374392	599
Q92908	GATA6	Transcription factor GATA-6 OS=Homo sapiens OX=9606 GN=GATA6 PE=1 SV=2	60.033	595		By MS/MS	1	1	2.4	0	NA	NA	0	1	0.00168067	603
Q96DX4	RSPRY1	RING finger and SPRY domain-containing protein 1 OS=Homo sapiens OX=9606 GN=RSPRY1 PE=1 SV=1	64.18	576		By MS/MS	2	2	5	10513000	350430	0.00138244	10513000	1	0.00173611	627
Q96ER3	SAAL1	Protein SAAL1 OS=Homo sapiens OX=9606 GN=SAAL1 PE=1 SV=2	53.558	474		By MS/MS	1	1	2.3	18196000	699860	0.00276094	18196000	1	0.0021097	628
Q96EX3	WDR34	WD repeat-containing protein 34 OS=Homo sapiens OX=9606 GN=WDR34 PE=1 SV=2	57.801	536		By MS/MS	1	1	2.4	47577000	1982400	0.00782054	26257000	1	0.00186567	630
Q96GW9	MARS2	Methionine--tRNA ligase, mitochondrial OS=Homo sapiens OX=9606 GN=MARS2 PE=1 SV=2	66.591	593		By MS/MS	1	1	2.7	5165100	172170	0.000679208	5165100	1	0.00168634	640
Q96IK5	GMCL1	Germ cell-less protein-like 1 OS=Homo sapiens OX=9606 GN=GMCL1 PE=1 SV=1	58.685	515		By MS/MS	1	1	2.1	15161000	459430	0.00181244	15161000	1	0.00194175	644
Q96T17	MAP7D2	MAP7 domain-containing protein 2 OS=Homo sapiens OX=9606 GN=MAP7D2 PE=1 SV=2	81.965	732		By MS/MS	2	2	3.8	38661000	840450	0.00331556	38661000	1	0.00136612	657
Q96TC7	RMDN3	Regulator of microtubule dynamics protein 3 OS=Homo sapiens OX=9606 GN=RMDN3 PE=1 SV=2	52.118	470	H0YNE5;H0YLG5;H0YMB1	By MS/MS	2	2	7.2	13707000	527190	0.00207976	13707000	1	0.00212766	659
Q99986	VRK1	Serine/threonine-protein kinase VRK1 OS=Homo sapiens OX=9606 GN=VRK1 PE=1 SV=1	45.476	396		By MS/MS	1	1	4.3	10880000	435180	0.00171678	10880000	1	0.00252525	669
Q9BST9	RTKN	Rhotekin OS=Homo sapiens OX=9606 GN=RTKN PE=1 SV=2	62.667	563		By MS/MS	1	1	2.7	8905500	269860	0.00106459	8905500	1	0.0017762	675
Q9BVA1	TUBB2B	Tubulin beta-2B chain OS=Homo sapiens OX=9606 GN=TUBB2B PE=1 SV=1	49.953	445		By MS/MS	25	1	61.8	33851000	1538700	0.00607015	33851000	1	0.00224719	681
Q9BVP2	GNL3	Guanine nucleotide-binding protein-like 3 OS=Homo sapiens OX=9606 GN=GNL3 PE=1 SV=2	61.993	549		By MS/MS	1	1	2.7	8878600	286410	0.00112988	8878600	1	0.00182149	683
Q9H0R1	AP5M1	AP-5 complex subunit mu-1 OS=Homo sapiens OX=9606 GN=AP5M1 PE=1 SV=2	54.767	490	E7EQ45	By MS/MS	1	1	2	5814800	232590	0.000917564	5814800	1	0.00204082	705
Q9H0R6	QRSL1	Glutamyl-tRNA(Gln) amidotransferase subunit A, mitochondrial OS=Homo sapiens OX=9606 GN=QRSL1 PE=1 SV=2	57.46	528		By MS/MS	1	1	3.2	0	NA	NA	0	1	0.00189394	706
Q9H3S7	PTPN23	Tyrosine-protein phosphatase non-receptor type 23 OS=Homo sapiens OX=9606 GN=PTPN23 PE=1 SV=1	178.974	1636		By MS/MS	1	1	0.7	0	NA	NA	0	0	0	718
Q9H8G2	CAAP1	Caspase activity and apoptosis inhibitor 1 OS=Homo sapiens OX=9606 GN=CAAP1 PE=1 SV=2	38.368	361		By MS/MS	1	1	7.5	4730000	363850	0.00143538	4730000	1	0.00277008	725
Q9H8Y8	GORASP2	Golgi reassembly-stacking protein 2 OS=Homo sapiens OX=9606 GN=GORASP2 PE=1 SV=3	47.145	452		By MS/MS	1	1	4.6	9374400	585900	0.00231137	9374400	1	0.00221239	727
Q9HAV4	XPO5	Exportin-5 OS=Homo sapiens OX=9606 GN=XPO5 PE=1 SV=1	136.311	1204		By MS/MS	1	1	1.7	2437800	35850	0.000141428	2437800	1	0.000830565	735
Q9NS84	CHST7	Carbohydrate sulfotransferase 7 OS=Homo sapiens OX=9606 GN=CHST7 PE=1 SV=2	54.266	486		By MS/MS	1	1	2.5	1358800	38823	0.000153156	1358800	1	0.00205761	754
Q9NUU7	DDX19A	ATP-dependent RNA helicase DDX19A OS=Homo sapiens OX=9606 GN=DDX19A PE=1 SV=1	53.975	478	I3L0H8;H3BTB3	By MS/MS	8	1	23.8	12816000	376950	0.00148706	12816000	1	0.00209205	759
Q9NZI8	IGF2BP1	Insulin-like growth factor 2 mRNA-binding protein 1 OS=Homo sapiens OX=9606 GN=IGF2BP1 PE=1 SV=2	63.481	577		By MS/MS	1	1	2.4	7244700	206990	0.000816572	7244700	1	0.0017331	772
Q9P2Y4	ZNF219	Zinc finger protein 219 OS=Homo sapiens OX=9606 GN=ZNF219 PE=1 SV=2	76.877	722		By MS/MS	1	1	4.2	5144000	122480	0.000483182	5144000	1	0.00138504	781
Q9UHH9	IP6K2	Inositol hexakisphosphate kinase 2 OS=Homo sapiens OX=9606 GN=IP6K2 PE=1 SV=2	49.186	426		By MS/MS	1	1	2.3	33679000	1161300	0.00458131	33679000	1	0.00234742	788
Q9UHI6	DDX20	Probable ATP-dependent RNA helicase DDX20 OS=Homo sapiens OX=9606 GN=DDX20 PE=1 SV=2	92.241	824		By MS/MS	1	1	2.3	3198400	61507	0.000242644	3198400	1	0.00121359	789
Q9UHR6	ZNHIT2	Zinc finger HIT domain-containing protein 2 OS=Homo sapiens OX=9606 GN=ZNHIT2 PE=1 SV=1	42.884	403		By MS/MS	1	1	5.2	16051000	697890	0.00275316	16051000	1	0.00248139	791
Q9UJV9	DDX41	Probable ATP-dependent RNA helicase DDX41 OS=Homo sapiens OX=9606 GN=DDX41 PE=1 SV=2	69.838	622		By MS/MS	1	1	3.2	13252000	281950	0.00111229	13252000	1	0.00160772	797
Q9UJX3	ANAPC7	Anaphase-promoting complex subunit 7 OS=Homo sapiens OX=9606 GN=ANAPC7 PE=1 SV=4	66.856	599		By MS/MS	1	1	2.5	0	NA	NA	0	1	0.00166945	799
Q9Y5V3	MAGED1	Melanoma-associated antigen D1 OS=Homo sapiens OX=9606 GN=MAGED1 PE=1 SV=3	86.161	778		By MS/MS	1	1	0.8	23546000	735800	0.00290272	23546000	1	0.00128535	838
R4GN76	CLUL1	Clusterin-like protein 1 (Fragment) OS=Homo sapiens OX=9606 GN=CLUL1 PE=1 SV=1	9.501	82	Q15846;J3QKW8;F5GWQ8	By MS/MS	1	1	17.1	14946000	2491000	0.00982696	14946000	1	0.0121951	474
V9GYG0	SLC25A4	ADP/ATP translocase 1 OS=Homo sapiens OX=9606 GN=SLC25A4 PE=1 SV=1	22.885	208	P12236;P12235;P05141;Q9H0C2	By matching	1	1	5.8	7721100	482570	0.00190373	7721100	0	0	136
A0A2R8Y4D7	ARHGEF17	Rho guanine nucleotide exchange factor 17 OS=Homo sapiens OX=9606 GN=ARHGEF17 PE=1 SV=1	114.171	1044	Q96PE2	By MS/MS	1	1	1.2	0	NA	NA	0	0	0	653
A6NHV6	PKMYT1	Membrane-associated tyrosine- and threonine-specific cdc2-inhibitory kinase OS=Homo sapiens OX=9606 GN=PKMYT1 PE=1 SV=3	48.891	447	Q99640;B4DZM6	By MS/MS	1	1	2.9	9624700	506560	0.00199837	9624700	0	0	664
C9J2C0	TUBA8	Tubulin alpha chain (Fragment) OS=Homo sapiens OX=9606 GN=TUBA8 PE=1 SV=1	51.985	467	Q9NY65;V9GZ17	By MS/MS	16	1	37.5	0	NA	NA	0	0	0	769
C9JLK0	ATIC	AICAR transformylase/inosine monophosphate cyclohydrolase (Fragment) OS=Homo sapiens OX=9606 GN=ATIC PE=1 SV=1	18.843	170	P31939	By MS/MS	1	1	4.7	0	NA	NA	0	0	0	245
E7EQ52	TNKS	Poly [ADP-ribose] polymerase OS=Homo sapiens OX=9606 GN=TNKS PE=1 SV=1	118.819	1090	O95271	By MS/MS	1	1	1	0	NA	NA	0	0	0	115
F5H4Q5	VPS37C	Vacuolar protein sorting-associated protein 37C (Fragment) OS=Homo sapiens OX=9606 GN=VPS37C PE=1 SV=1	17.143	148	A5D8V6	By MS/MS	1	1	5.4	14958000	2136900	0.00843004	14958000	0	0	39
F5H6W4	MARCHF7	E3 ubiquitin-protein ligase MARCHF7 OS=Homo sapiens OX=9606 GN=MARCHF7 PE=1 SV=1	70.123	635	Q9H992	By MS/MS	1	1	2.2	9262900	280690	0.00110732	9262900	0	0	728
F8VRQ4	SMARCD1	SWI/SNF-related matrix-associated actin-dependent regulator of chromatin subfamily D member 1 OS=Homo sapiens OX=9606 GN=SMARCD1 PE=1 SV=1	36.849	313	Q96GM5	By MS/MS	1	1	8	32322000	1469200	0.00579597	32322000	0	0	639
H0Y8X1	SDHA	Succinate dehydrogenase [ubiquinone] flavoprotein subunit, mitochondrial (Fragment) OS=Homo sapiens OX=9606 GN=SDHA PE=1 SV=1	13.637	126	A0A087X1I3;D6RFM5;P31040	By MS/MS	1	1	11.1	3360600	420070	0.00165717	3360600	0	0	238
H3BRB3	KIF22	Kinesin-like protein OS=Homo sapiens OX=9606 GN=KIF22 PE=1 SV=1	67.753	611	Q14807	By MS/MS	1	1	1.8	0	NA	NA	0	0	0	450
H7C3G1	ECT2	Protein ECT2 (Fragment) OS=Homo sapiens OX=9606 GN=ECT2 PE=1 SV=1	24.011	209	Q9H8V3	By MS/MS	1	1	3.8	58872000	4528600	0.0178653	56203000	0	0	726
I3L0K0	DUS2	tRNA-dihydrouridine(20) synthase [NAD(P)+]-like (Fragment) OS=Homo sapiens OX=9606 GN=DUS2 PE=1 SV=1	8.252	73	H3BMK6;I3L1K5;H3BQX4;H3BM64;I3L4H0;I3L4Y9;J3QLD5;E7EUN9;Q9NX74	By MS/MS	1	1	23.3	0	NA	NA	0	0	0	765
K7EJU1	GFAP	Glial fibrillary acidic protein (Fragment) OS=Homo sapiens OX=9606 GN=GFAP PE=1 SV=1	28.453	248	A0A1X7SCE1;P14136;A0A1X7SBR3;A0A1W2PR46;A0A1W2PQU7;A0A1W2PS58;A0A1W2PPA3;K7EPT8;K7EPI4;A0A1W2PRT3	By MS/MS	2	1	6.5	0	NA	NA	0	0	0	186
P26927	MST1	Hepatocyte growth factor-like protein OS=Homo sapiens OX=9606 GN=MST1 PE=1 SV=2	80.32	711	Q2TV78;G3XAK1	By MS/MS	1	1	1	0	NA	NA	0	0	0	226
P31249	HOXD3	Homeobox protein Hox-D3 OS=Homo sapiens OX=9606 GN=HOXD3 PE=1 SV=3	45.73	432	O43365	By MS/MS	1	1	2.8	0	NA	NA	0	0	0	81
Q12933	TRAF2	TNF receptor-associated factor 2 OS=Homo sapiens OX=9606 GN=TRAF2 PE=1 SV=2	55.859	501		By MS/MS	1	1	1.6	6328300	175790	0.000693489	6328300	0	0	407
Q14680	MELK	Maternal embryonic leucine zipper kinase OS=Homo sapiens OX=9606 GN=MELK PE=1 SV=3	74.642	651		By MS/MS	1	1	2.8	0	NA	NA	0	0	0	446
Q5H8Y1	ROS1	Tyrosine-protein kinase receptor OS=Homo sapiens OX=9606 GN=ROS1 PE=1 SV=1	263.258	2341	P08922	By MS/MS	1	1	0.5	0	NA	NA	0	0	0	159
Q86TP1	PRUNE1	Exopolyphosphatase PRUNE1 OS=Homo sapiens OX=9606 GN=PRUNE1 PE=1 SV=2	50.2	453	A0A3B3ITN0	By MS/MS	1	1	4.6	7600700	330460	0.00130366	7600700	0	0	543
Q86UP2	KTN1	Kinectin OS=Homo sapiens OX=9606 GN=KTN1 PE=1 SV=1	156.275	1357		By MS/MS	1	1	1.4	0	NA	NA	0	0	0	545
Q8IZT6	ASPM	Abnormal spindle-like microcephaly-associated protein OS=Homo sapiens OX=9606 GN=ASPM PE=1 SV=2	409.8	3477		By MS/MS	1	1	0.4	0	NA	NA	0	0	0	557
Q8WTR2	DUSP19	Dual specificity protein phosphatase 19 OS=Homo sapiens OX=9606 GN=DUSP19 PE=1 SV=1	24.194	217		By MS/MS	1	1	5.5	0	NA	NA	0	0	0	587
Q9HCE5	METTL14	N6-adenosine-methyltransferase non-catalytic subunit OS=Homo sapiens OX=9606 GN=METTL14 PE=1 SV=2	52.15	456		By matching	1	1	1.3	0	NA	NA	0	0	0	740
Q9P287	BCCIP	BRCA2 and CDKN1A-interacting protein OS=Homo sapiens OX=9606 GN=BCCIP PE=1 SV=1	35.979	314		By MS/MS	1	1	7.3	18207000	910370	0.0035914	18207000	0	0	779
Q9UBX3	SLC25A10	Mitochondrial dicarboxylate carrier OS=Homo sapiens OX=9606 GN=SLC25A10 PE=1 SV=2	31.282	287	F6RGN5	By MS/MS	1	1	4.2	0	NA	NA	0	0	0	785
Q9UKA9	PTBP2	Polypyrimidine tract-binding protein 2 OS=Homo sapiens OX=9606 GN=PTBP2 PE=1 SV=1	57.491	531		By MS/MS	1	1	2.3	0	NA	NA	0	0	0	800
Q9Y4K3	TRAF6	TNF receptor-associated factor 6 OS=Homo sapiens OX=9606 GN=TRAF6 PE=1 SV=1	59.573	522		By MS/MS	1	1	1.5	0	NA	NA	0	0	0	831
Q9Y6L7	TLL2	Tolloid-like protein 2 OS=Homo sapiens OX=9606 GN=TLL2 PE=1 SV=1	113.557	1015		By MS/MS	1	1	2.4	0	NA	NA	0	0	0	844
