# Supplementary material for: Tyrosine phosphorylation of IRF3 by BLK facilitates its sufficient activation and innate antiviral response
Source: PLoS Pathog. 2023 Oct 23;19(10):e1011742. doi: 10.1371/journal.ppat.1011742 (PMC10621992; doi:10.1371/journal.ppat.1011742)
Supplement: S2 Table — (XLSX) [file ppat.1011742.s008.xlsx]

## Sheet: Phospho (STY) Sites
Proteins	Positions within proteins	Leading proteins	Protein	Fasta headers	Localization prob	Score diff	PEP	Score	Delta score	Score for localization	Localization prob BLK	Score diff BLK	PEP BLK	Score BLK	Diagnostic peak	Number of Phospho (STY)	Amino acid	Sequence window	Modification window	Peptide window coverage	Phospho (STY) Probabilities	Phospho (STY) Score diffs	Position in peptide	Charge	Mass error [ppm]	Identification type BLK	Intensity	Intensity___1	Intensity___2	Intensity___3	Ratio mod/base	Intensity BLK	Ratio mod/base BLK	Intensity BLK___1	Intensity BLK___2	Intensity BLK___3	Occupancy BLK	Occupancy ratioBLK	Occupancy error scale BLK	id	Protein group IDs	Positions	Position	Peptide IDs	Mod. peptide IDs	Evidence IDs	MS/MS IDs	Best localization evidence ID	Best localization MS/MS ID
sp|P51451|BLK_HUMAN;tr|E9PJX5|E9PJX5_HUMAN	187;116	sp|P51451|BLK_HUMAN;tr|E9PJX5|E9PJX5_HUMAN	sp|P51451|BLK_HUMAN	sp|P51451|BLK_HUMAN Tyrosine-protein kinase Blk OS=Homo sapiens OX=9606 GN=BLK PE=1 SV=3;tr|E9PJX5|E9PJX5_HUMAN Tyrosine-protein kinase OS=Homo sapiens OX=9606 GN=BLK PE=1 SV=1	0.863561	8.18149	7.67819e-08	158.79	124.54	158.79	0.863561	8.18149	7.67819e-08	158.79	+	1	Y	ELIKHYKIRCLDEGGYYISPRITFPSLQALV	X;X;X;X;X;Phospho (STY);X;X;X;X;X;X;X;X;X;Phospho (STY);X;X;X;X;X;X;X;X;X;Phospho (STY);X;X;X;X;X	XXXXXXXXXPPPPPPPPPPPPXXXXXXXXXX	CLDEGGY(0.864)Y(0.131)IS(0.005)PR	CLDEGGY(8.18)Y(-8.18)IS(-22.22)PR	7	2	0.53962	By MS/MS	60158000	60158000	0	0	0.10115	25785000	0.10922	25785000	0	0	NaN	NaN	NaN	217	586;1733	187;116	187	873	968	2046;2048	1876;1879	2046	1876
sp|P51451|BLK_HUMAN;tr|E9PJX5|E9PJX5_HUMAN	188;117	sp|P51451|BLK_HUMAN;tr|E9PJX5|E9PJX5_HUMAN	sp|P51451|BLK_HUMAN	sp|P51451|BLK_HUMAN Tyrosine-protein kinase Blk OS=Homo sapiens OX=9606 GN=BLK PE=1 SV=3;tr|E9PJX5|E9PJX5_HUMAN Tyrosine-protein kinase OS=Homo sapiens OX=9606 GN=BLK PE=1 SV=1	0.878264	9.36303	1.49938e-08	180.36	149.63	180.36	0.836526	7.30787	5.39275e-08	164.97		1	Y	LIKHYKIRCLDEGGYYISPRITFPSLQALVQ	X;X;X;X;Phospho (STY);X;X;X;X;X;X;X;X;X;X;Phospho (STY);X;X;X;X;X;X;X;X;Phospho (STY);X;X;X;X;X;X	XXXXXXXXPPPPPPPPPPPPXXXXXXXXXXX	CLDEGGY(0.102)Y(0.878)IS(0.02)PR	CLDEGGY(-9.36)Y(9.36)IS(-16.42)PR	8	2	-0.78977	By MS/MS	268320000	268320000	0	0	0.45114	130880000	0.55435	130880000	0	0	NaN	NaN	NaN	218	586;1733	188;117	188	873	968	2047;2049	1877;1878;1880;1881	2049	1880
sp|P51451|BLK_HUMAN;tr|E9PJX5|E9PJX5_HUMAN	309;238	sp|P51451|BLK_HUMAN;tr|E9PJX5|E9PJX5_HUMAN	sp|P51451|BLK_HUMAN	sp|P51451|BLK_HUMAN Tyrosine-protein kinase Blk OS=Homo sapiens OX=9606 GN=BLK PE=1 SV=3;tr|E9PJX5|E9PJX5_HUMAN Tyrosine-protein kinase OS=Homo sapiens OX=9606 GN=BLK PE=1 SV=1	1	124.477	5.59507e-27	258.52	196.85	234.2	1	118.383	5.59507e-27	258.52	+	1;2	Y	ERLVRLYAVVTKEPIYIVTEYMARGCLLDFL	X;X;X;X;X;X;X;X;X;X;X;X;X;X;X;Phospho (STY);X;X;X;X;Phospho (STY);Oxidation (M);X;X;X;X;X;X;X;X;X	XXXXXPPPPPPPPPPPPPPPPPPPXXXXXXX	EPIY(1)IVTEYMAR	EPIY(124.48)IVT(-124.48)EY(-137.53)MAR	4	2	-0.15349	By MS/MS	2841700000	2739100000	102600000	0	0.04708	363880000	0.013603	363880000	0	0	0.6185	1.6212	3.0175	221	586;1733	309;238	309	1877;5821	2066;2068;6372;6374;6375	4440;4441;4444;4446;4457;4459;4460;13906	4157;4158;4159;4162;4164;4195;4196;4198;4199;13074	4459	4198
[truncated: 7 more columns]
